# Supplementary material for: 4-Methyl-2-oxo-2,3,4,5-tetra­hydro-1H-1,5-benzodiazepine-5-carbaldehyde
Source: Acta Crystallogr Sect E Struct Rep Online. 2009 Sep 5;65(Pt 10):o2362. doi: 10.1107/S1600536809034825 (PMC2970231; doi:10.1107/S1600536809034825)
Supplement: Supplementary file 2 [file e-65-o2362-Isup2.hkl]

#
# h,k,l, Fc-squared, Fo-squared, sigma(Fo-squared) and status flag
#
data_I
_shelx_title ' DFMBDO in P2(1)/c'
_shelx_refln_list_code          4
_shelx_F_calc_maximum      124.30
_exptl_crystal_F_000       432.00
_reflns_d_resolution_high  0.6540
 
loop_
 _symmetry_equiv_pos_as_xyz
 'x, y, z'
 '-x, y+1/2, -z+1/2'
 '-x, -y, -z'
 'x, -y-1/2, z-1/2'
 
_cell_length_a     5.3284
_cell_length_b    12.9387
_cell_length_c    14.6227
_cell_angle_alpha  90.000
_cell_angle_beta   97.968
_cell_angle_gamma  90.000
 
_shelx_F_squared_multiplier     1.000
 
loop_
 _refln_index_h
 _refln_index_k
 _refln_index_l
 _refln_F_squared_calc
 _refln_F_squared_meas
 _refln_F_squared_sigma
 _refln_observed_status
   2   0   0      367.21      372.93      9.80 o
   3   0   0       24.45       22.40      3.44 o
   4   0   0      108.28      104.26      2.71 o
   5   0   0       14.67       15.48      2.84 o
   6   0   0       20.73       23.26      3.71 o
   7   0   0       16.78       13.09      3.74 o
   8   0   0        0.81        0.75      2.77 o
   1   1   0     1728.63     1852.21     15.15 o
   2   1   0        2.95        1.93      0.55 o
   3   1   0      159.93      144.40      3.76 o
   4   1   0        4.36        5.26      0.70 o
   5   1   0      180.18      176.20      5.69 o
   6   1   0       43.33       44.08      4.89 o
   7   1   0        0.10       -1.48      1.48 o
   8   1   0       14.46        8.92      3.89 o
   0   2   0       21.13       22.83      0.64 o
   1   2   0      470.48      510.41      3.57 o
   2   2   0      101.76      110.68      1.26 o
   3   2   0      182.06      215.21      3.26 o
   4   2   0       24.07       22.61      1.29 o
   5   2   0       23.51       23.87      1.94 o
   6   2   0       10.59       13.59      2.34 o
   7   2   0        0.16       -1.27      1.63 o
   8   2   0        0.71        0.67      2.72 o
   1   3   0       15.98       19.36      0.44 o
   2   3   0       17.49       14.83      0.36 o
   3   3   0      230.84      250.21      3.18 o
   4   3   0      114.27      103.57      2.78 o
   5   3   0        9.12       11.07      1.29 o
   6   3   0       37.18       33.32      1.18 o
   7   3   0        0.04        2.20      1.02 o
   0   4   0     2781.76     2850.21     42.10 o
   1   4   0      123.47      147.73      1.50 o
   2   4   0      227.08      218.24      2.19 o
   3   4   0      159.75      158.08      1.63 o
   4   4   0      185.52      185.80      2.78 o
   5   4   0       23.50       26.01      1.10 o
   6   4   0       17.05       17.03      1.51 o
   7   4   0        0.06        0.29      1.06 o
   1   5   0        5.52        9.47      0.56 o
   2   5   0       42.34       51.42      0.87 o
   3   5   0        3.24        3.73      0.38 o
   4   5   0       10.13       11.55      0.84 o
   5   5   0       39.64       37.80      1.79 o
   6   5   0        5.02        1.93      1.19 o
   7   5   0        1.60        2.58      1.36 o
   0   6   0     2544.75     2604.88     28.94 o
   1   6   0      250.78      265.62      2.61 o
   2   6   0        0.28        0.90      0.28 o
   3   6   0      364.76      365.04      3.20 o
   4   6   0       76.70       74.07      1.32 o
   5   6   0        2.99        3.70      0.98 o
   6   6   0        1.13        0.92      1.13 o
   7   6   0        2.04        3.68      0.93 o
   1   7   0      866.69      872.31      7.19 o
   2   7   0        1.61       -0.23      0.36 o
   3   7   0        7.10        6.53      0.48 o
   4   7   0       27.83       35.20      0.99 o
   5   7   0       36.95       33.57      1.28 o
   6   7   0        7.52        7.34      1.08 o
   7   7   0        0.55        1.09      0.94 o
   0   8   0     1002.32     1149.82     13.84 o
   1   8   0       56.21       65.08      1.27 o
   2   8   0        4.58        3.36      0.48 o
   3   8   0       52.69       51.88      1.17 o
   4   8   0       13.32       14.76      0.88 o
   5   8   0        2.69        2.91      0.73 o
   6   8   0        3.94        7.22      1.19 o
   7   8   0        4.41        4.07      1.17 o
   1   9   0        5.89        3.66      0.74 o
   2   9   0       33.85       33.44      0.98 o
   3   9   0       84.28       73.75      1.55 o
   4   9   0       25.69       30.05      1.22 o
   5   9   0        1.95        2.55      0.80 o
   6   9   0        3.74        2.43      1.16 o
   7   9   0        0.03       -1.08      1.17 o
   0  10   0       11.19       17.23      1.12 o
   1  10   0        0.13        0.84      0.45 o
   2  10   0      291.81      290.82      3.74 o
   3  10   0      150.79      159.90      2.63 o
   4  10   0       10.40       11.29      0.95 o
   5  10   0        0.30        0.51      0.57 o
   6  10   0       13.19       16.12      1.77 o
   1  11   0        0.56       -0.27      0.48 o
   2  11   0       15.75       10.50      0.98 o
   3  11   0       97.65       97.82      2.13 o
   4  11   0        0.35       -0.29      0.67 o
   5  11   0       32.70       34.50      1.55 o
   6  11   0        8.17        6.40      1.52 o
   0  12   0        0.31        0.32      0.87 o
   1  12   0       59.95       62.57      2.14 o
   2  12   0       30.03       27.58      1.41 o
   3  12   0        5.89       11.46      1.18 o
   4  12   0       10.77       13.91      1.56 o
   5  12   0       21.37       25.59      1.64 o
   6  12   0        1.27        1.29      1.36 o
   1  13   0       78.90       69.84      2.14 o
   2  13   0        6.39        5.75      0.98 o
   3  13   0        2.43        2.68      0.96 o
   4  13   0        1.21        1.22      1.01 o
   5  13   0        2.58        1.24      1.21 o
   6  13   0        0.33        1.20      1.46 o
   0  14   0      140.64      125.58      4.31 o
   1  14   0       11.13       13.65      1.25 o
   2  14   0        3.69        2.82      1.05 o
   3  14   0        3.77        2.19      1.11 o
   4  14   0       12.42       10.18      1.49 o
   5  14   0        1.11        1.49      1.12 o
   1  15   0        4.76        3.24      1.11 o
   2  15   0        1.03        0.51      1.00 o
   3  15   0        0.61        0.54      1.23 o
   4  15   0       14.80       11.47      1.73 o
   5  15   0        4.47        4.68      1.51 o
   0  16   0       21.02       19.69      3.52 o
   1  16   0       14.95       13.97      1.61 o
   2  16   0        0.10       -0.83      1.14 o
   3  16   0        8.50        5.67      1.92 o
   4  16   0       15.37       13.32      2.54 o
   1  17   0        3.73        3.09      1.89 o
   2  17   0        2.25        0.62      1.58 o
   3  17   0        0.77       -1.59      1.59 o
   4  17   0        1.75        1.59      2.14 o
   0  18   0       23.34       21.24      4.59 o
   1  18   0        1.84       -0.77      1.81 o
   2  18   0        0.40       -0.28      1.80 o
   3  18   0        1.14        3.33      2.01 o
   1  19   0        4.05        4.97      2.42 o
   2  19   0        3.02        0.99      2.02 o
  -8   1   1        1.90        2.62      3.06 o
  -7   1   1        1.20        1.70      1.66 o
  -6   1   1       28.55       30.42      2.83 o
  -5   1   1       81.22       87.00      3.79 o
  -4   1   1       99.98      114.18      2.66 o
  -3   1   1        0.02        0.51      0.40 o
  -2   1   1      329.47      351.04      3.89 o
  -1   1   1     2913.91     2933.00     19.70 o
   0   1   1      104.51       79.58      3.28 o
   1   1   1      365.27      347.38      2.76 o
   2   1   1        0.13        0.87      0.24 o
   3   1   1      102.81       96.99      4.41 o
   4   1   1       33.28       34.38      0.86 o
   5   1   1       23.26       19.42      2.15 o
   6   1   1        0.87        0.05      1.72 o
   7   1   1       11.08       10.42      2.40 o
   8   1   1        0.32        1.10      2.12 o
  -8   2   1        0.00       -1.45      2.54 o
  -7   2   1       10.24        9.60      3.24 o
  -6   2   1       11.69       12.98      2.17 o
  -5   2   1       55.53       50.68      3.96 o
  -4   2   1       16.09       17.09      1.82 o
  -3   2   1       82.56       96.98      2.40 o
  -2   2   1      662.66      705.06      6.22 o
  -1   2   1    15450.20    16169.71    124.69 o
   0   2   1     2498.97     2532.05     18.59 o
   1   2   1      234.99      253.24      1.83 o
   2   2   1      874.33      908.81      7.88 o
   3   2   1      305.83      354.38      5.72 o
   4   2   1        7.38        6.72      0.85 o
   5   2   1       56.57       61.30      2.95 o
   6   2   1       48.05       47.98      3.44 o
   7   2   1        0.03        0.07      1.65 o
  -8   3   1        0.42       -0.43      1.15 o
  -7   3   1        0.34        0.19      0.92 o
  -6   3   1      142.05      133.44      6.55 o
  -5   3   1      139.75      132.42      2.82 o
  -4   3   1       40.59       40.07      1.16 o
  -3   3   1        6.03        1.72      0.27 o
  -2   3   1     1254.42     1274.94     10.17 o
  -1   3   1     7495.40     7609.20     58.54 o
   0   3   1      268.66      316.34      2.85 o
   1   3   1      206.93      235.16      2.06 o
   2   3   1     1222.16     1209.10      9.09 o
   3   3   1       22.76       29.49      0.72 o
   4   3   1        0.07        0.23      0.61 o
   5   3   1      194.59      194.72      4.43 o
   6   3   1       10.45        8.36      0.72 o
   7   3   1        7.50        7.65      0.85 o
  -7   4   1        0.00        0.57      2.13 o
  -6   4   1       15.37       15.39      3.90 o
  -5   4   1       26.59       26.09      1.39 o
  -4   4   1      176.68      152.44      3.16 o
  -3   4   1       43.18       46.58      0.98 o
  -2   4   1       27.39       32.89      0.69 o
  -1   4   1        4.91        4.12      0.30 o
   0   4   1       89.53       73.05      1.20 o
   1   4   1        0.23        0.41      0.23 o
   2   4   1      250.81      239.30      2.07 o
   3   4   1       13.38       13.05      0.53 o
   4   4   1       19.13       17.00      0.68 o
   5   4   1       52.24       51.62      1.40 o
   6   4   1        1.05        1.46      1.19 o
   7   4   1        7.27        5.31      1.35 o
  -7   5   1        0.47        0.37      1.28 o
  -6   5   1      112.35      107.19      3.80 o
  -5   5   1       17.09       14.01      1.22 o
  -4   5   1       34.81       30.65      1.22 o
  -3   5   1       67.06       63.13      0.97 o
  -2   5   1        4.52        4.76      0.38 o
  -1   5   1       27.27       18.16      0.60 o
   0   5   1      403.65      392.62      3.28 o
   1   5   1      957.50      906.51      6.98 o
   2   5   1      345.02      356.86      3.02 o
   3   5   1      105.69      110.15      1.35 o
   4   5   1        9.83       13.64      0.74 o
   5   5   1      148.14      130.51      3.54 o
   6   5   1        0.26        0.57      1.51 o
   7   5   1       16.28       12.83      1.80 o
  -7   6   1        1.03        0.56      1.34 o
  -6   6   1        5.03        7.48      1.70 o
  -5   6   1       36.77       34.49      1.82 o
  -4   6   1        0.19       -0.35      0.35 o
  -3   6   1       44.78       37.41      1.18 o
  -2   6   1        2.43        0.33      0.28 o
  -1   6   1     2118.93     2339.62     18.58 o
   0   6   1      677.73      732.84      6.01 o
   1   6   1       38.24       37.99      0.79 o
   2   6   1      186.28      182.85      2.58 o
   3   6   1      402.75      399.47      3.62 o
   4   6   1       57.89       61.40      2.05 o
   5   6   1       18.25       16.07      1.06 o
   6   6   1        5.40        3.69      1.84 o
   7   6   1        4.77        3.89      1.09 o
  -7   7   1        2.33        1.40      0.98 o
  -6   7   1        0.01       -0.46      0.74 o
  -5   7   1       19.04       21.46      1.92 o
  -4   7   1      109.16      108.09      2.04 o
  -3   7   1       13.84       16.10      0.61 o
  -2   7   1        4.91        4.23      0.44 o
  -1   7   1      298.24      289.55      2.91 o
   0   7   1        8.86        6.56      0.47 o
   1   7   1      479.32      527.39      5.68 o
   2   7   1     1333.88     1293.10      9.62 o
   3   7   1       69.03       65.14      1.17 o
   4   7   1        8.87        7.42      0.57 o
   5   7   1       15.00       15.50      0.95 o
   6   7   1        0.07        0.61      0.85 o
   7   7   1        6.83        7.04      1.55 o
  -7   8   1        5.43        6.20      1.25 o
  -6   8   1        1.63        0.73      0.94 o
  -5   8   1        2.40        2.24      0.70 o
  -4   8   1       12.59       12.33      0.83 o
  -3   8   1      134.13      129.97      1.85 o
  -2   8   1        1.99        1.68      0.41 o
  -1   8   1      239.63      232.68      2.89 o
   0   8   1       15.56       13.49      0.66 o
   1   8   1       78.60       70.89      1.28 o
   2   8   1        1.87        2.17      0.47 o
   3   8   1      358.41      335.69      3.62 o
   4   8   1        0.08        0.34      0.51 o
   5   8   1        4.13        3.31      0.74 o
   6   8   1        3.50        4.61      1.10 o
   7   8   1        0.47       -0.22      1.05 o
  -7   9   1        2.63        1.94      1.27 o
  -6   9   1        3.63        3.15      1.14 o
  -5   9   1       15.15       15.90      0.85 o
  -4   9   1        0.86        0.54      0.59 o
  -3   9   1        2.76        0.16      0.50 o
  -2   9   1      792.18      767.80      6.37 o
  -1   9   1        1.51        2.95      0.49 o
   0   9   1        0.70        0.24      0.40 o
   1   9   1       13.64       14.23      0.87 o
   2   9   1      108.56      118.39      1.97 o
   3   9   1        0.01       -0.09      0.53 o
   4   9   1       43.52       40.09      1.52 o
   5   9   1        5.29        5.27      0.90 o
   6   9   1        0.08        0.03      1.04 o
   7   9   1        1.17       -0.10      1.19 o
  -7  10   1        0.97        0.64      1.78 o
  -6  10   1       16.38       16.62      1.78 o
  -5  10   1        0.95        0.89      0.71 o
  -4  10   1       12.68       10.14      0.92 o
  -3  10   1       10.58        9.70      0.83 o
  -2  10   1       77.00       83.37      1.88 o
  -1  10   1       24.98       25.48      1.01 o
   0  10   1        7.02        5.86      0.65 o
   1  10   1       10.09        8.49      0.70 o
   2  10   1       45.05       39.22      1.56 o
   3  10   1      116.73      126.97      2.31 o
   4  10   1        4.64        5.63      0.80 o
   5  10   1        3.46        4.83      0.73 o
   6  10   1        4.37        3.44      1.44 o
  -6  11   1        1.36        3.84      2.57 o
  -5  11   1        0.64        0.98      0.81 o
  -4  11   1       17.23       13.32      1.09 o
  -3  11   1       53.86       51.75      2.40 o
  -2  11   1      144.74      134.35      2.48 o
  -1  11   1       16.45       16.62      1.12 o
   0  11   1       17.18       13.73      1.15 o
   1  11   1       42.92       51.45      1.59 o
   2  11   1        4.62        3.18      0.83 o
   3  11   1       96.54       97.17      2.12 o
   4  11   1        6.53        5.65      0.93 o
   5  11   1        1.92        2.36      0.81 o
   6  11   1        0.73        0.22      1.25 o
  -6  12   1        0.03       -0.83      1.23 o
  -5  12   1        4.16        3.09      1.03 o
  -4  12   1       62.70       63.55      2.42 o
  -3  12   1        4.31        5.27      0.93 o
  -2  12   1       13.62       13.40      1.41 o
  -1  12   1       63.72       55.81      1.85 o
   0  12   1        0.60        1.09      0.61 o
   1  12   1       59.21       60.49      1.92 o
   2  12   1        1.34        1.00      0.84 o
   3  12   1        2.78        2.00      0.87 o
   4  12   1        7.42        9.98      1.28 o
   5  12   1        0.12        0.75      0.86 o
   6  12   1        0.83       -0.46      1.28 o
  -6  13   1        0.80        1.82      1.42 o
  -5  13   1        1.73        2.69      1.09 o
  -4  13   1       91.86      102.22      3.22 o
  -3  13   1        0.75       -0.18      0.84 o
  -2  13   1        6.43        8.53      1.15 o
  -1  13   1       49.61       48.24      1.87 o
   0  13   1        1.58        2.79      0.73 o
   1  13   1       34.49       28.12      1.52 o
   2  13   1       30.28       31.89      2.02 o
   3  13   1       67.98       67.47      2.35 o
   4  13   1       72.03       75.54      2.79 o
   5  13   1        2.44        2.87      1.03 o
   6  13   1        0.02       -0.25      1.35 o
  -5  14   1        0.83        1.47      1.11 o
  -4  14   1        0.24        2.36      1.11 o
  -3  14   1        5.04        4.31      1.21 o
  -2  14   1        1.63       -0.18      0.93 o
  -1  14   1        5.99        6.75      1.03 o
   0  14   1       11.34       11.68      1.22 o
   1  14   1        5.85        3.47      0.91 o
   2  14   1        1.51        0.94      1.04 o
   3  14   1       81.35       87.57      3.14 o
   4  14   1        6.21        4.80      1.25 o
   5  14   1        0.04        0.67      1.08 o
  -5  15   1        0.28        1.09      2.47 o
  -4  15   1        1.76        0.68      1.40 o
  -3  15   1        0.47        0.11      1.69 o
  -2  15   1        8.42        8.36      1.28 o
  -1  15   1       16.43       13.12      1.49 o
   0  15   1        9.69        8.64      1.21 o
   1  15   1        8.97        6.71      1.20 o
   2  15   1       41.95       51.11      2.31 o
   3  15   1        0.11        0.34      1.05 o
   4  15   1        0.22        1.04      1.16 o
   5  15   1        0.42        0.35      1.09 o
  -4  16   1        2.10        2.62      1.69 o
  -3  16   1        8.30        4.39      1.85 o
  -2  16   1        1.91        0.94      1.21 o
  -1  16   1        3.35        4.32      1.20 o
   0  16   1        0.72        1.03      1.01 o
   1  16   1        9.01        6.21      1.27 o
   2  16   1       10.54        9.91      1.50 o
   3  16   1        2.92        3.12      1.45 o
   4  16   1        1.28        1.54      1.28 o
  -4  17   1       14.06       21.24      4.54 o
  -3  17   1        3.58        2.11      1.77 o
  -2  17   1       22.71       12.95      3.02 o
  -1  17   1       20.38       21.94      2.27 o
   0  17   1        0.85       -0.33      1.02 o
   1  17   1        0.07        0.07      1.24 o
   2  17   1        0.44       -1.29      1.29 o
   3  17   1       14.49       15.85      3.64 o
  -3  18   1       10.29        9.23      4.98 o
  -2  18   1        0.02       -0.49      2.66 o
  -1  18   1       28.42       23.56      3.28 o
   0  18   1        0.19        1.53      1.91 o
   1  18   1        2.24        3.28      3.47 o
   2  18   1       15.54       11.98      3.26 o
   3  18   1        0.69       -1.16      4.61 o
  -2  19   1        7.40        8.88      2.65 o
  -1  19   1        2.15       -0.37      2.04 o
   0  19   1        6.37        5.07      2.51 o
   1  19   1       14.46       21.17      3.31 o
   2  19   1        0.07        2.14      3.17 o
  -7   0   2        0.02        1.59      2.42 o
  -6   0   2       78.02       77.79      5.81 o
  -5   0   2       14.76       13.18      2.66 o
  -4   0   2       77.94       83.82      3.02 o
  -3   0   2      307.28      341.29      6.22 o
  -2   0   2       57.67       53.15      0.98 o
  -1   0   2    11416.41    11845.75    171.53 o
   0   0   2     6133.81     6534.11     74.44 o
   1   0   2    13748.46    13756.03    175.03 o
   2   0   2       81.29       75.18      2.35 o
   3   0   2      892.79      993.71     24.25 o
   4   0   2      136.29      126.32      5.81 o
   5   0   2      100.73       90.03      5.54 o
   6   0   2        0.05       -1.22      1.99 o
   7   0   2        1.90        2.72      2.89 o
  -8   1   2        8.65       11.39      4.01 o
  -7   1   2       33.30       34.50      6.01 o
  -6   1   2       20.98       22.42      4.17 o
  -5   1   2        0.16       -0.99      0.99 o
  -4   1   2       25.64       23.47      1.17 o
  -3   1   2       21.94       24.54      0.86 o
  -2   1   2      344.41      322.72      2.80 o
  -1   1   2      757.01      934.09      7.94 o
   0   1   2      491.34      521.53      3.73 o
   1   1   2        0.64        1.34      0.14 o
   2   1   2      203.44      200.78      2.42 o
   3   1   2      138.40      128.54      3.83 o
   4   1   2      225.73      232.34      6.15 o
   5   1   2       39.58       37.34      3.96 o
   6   1   2        1.72        2.58      1.70 o
   7   1   2       10.49       11.27      2.51 o
  -8   2   2        0.55        1.29      1.11 o
  -7   2   2        0.08        0.08      0.82 o
  -6   2   2       10.12        6.66      1.85 o
  -5   2   2       42.80       38.24      1.75 o
  -4   2   2        8.86        4.83      0.83 o
  -3   2   2      133.44      136.38      2.03 o
  -2   2   2      703.66      705.74      5.80 o
  -1   2   2     1131.59     1251.95      8.96 o
   0   2   2       25.39       19.42      0.38 o
   1   2   2      395.79      360.29      2.91 o
   2   2   2       28.02       37.09      0.76 o
   3   2   2      193.66      206.71      3.06 o
   4   2   2       61.58       70.99      1.93 o
   5   2   2       41.56       45.26      2.05 o
   6   2   2       83.54       82.83      4.29 o
   7   2   2        3.65        5.87      2.16 o
  -8   3   2        1.01       -0.06      2.80 o
  -7   3   2        7.68        7.01      1.26 o
  -6   3   2       49.20       53.65      3.04 o
  -5   3   2        0.96        0.76      0.59 o
  -4   3   2       11.62        9.69      0.75 o
  -3   3   2      336.52      340.17      3.10 o
  -2   3   2      946.94      995.84      7.60 o
  -1   3   2       97.83       91.01      1.11 o
   0   3   2     1817.86     1881.49     12.74 o
   1   3   2      248.43      265.82      2.21 o
   2   3   2      153.08      139.31      1.33 o
   3   3   2       87.19       95.29      1.38 o
   4   3   2        8.00        7.50      0.44 o
   5   3   2        0.17        0.13      0.45 o
   6   3   2        0.49        1.26      0.56 o
   7   3   2        0.45        0.40      0.66 o
  -7   4   2        7.85        7.17      1.44 o
  -6   4   2       55.93       54.52      2.63 o
  -5   4   2       21.37       19.10      1.22 o
  -4   4   2        0.41        0.91      0.63 o
  -3   4   2      173.69      182.78      2.01 o
  -2   4   2      284.58      248.16      2.34 o
  -1   4   2      100.40      102.91      1.32 o
   0   4   2     1033.28     1055.90      7.08 o
   1   4   2      898.69      909.88      6.75 o
   2   4   2     1381.34     1478.56     10.05 o
   3   4   2       11.00       10.33      0.39 o
   4   4   2       15.39       13.57      0.70 o
   5   4   2       30.08       34.86      1.22 o
   6   4   2        5.32        4.11      0.77 o
   7   4   2        0.16        0.06      0.76 o
  -7   5   2        2.80        4.61      1.93 o
  -6   5   2       23.61       20.16      7.11 o
  -5   5   2       13.73       10.89      1.15 o
  -4   5   2        0.19        0.00      0.51 o
  -3   5   2      202.10      204.27      2.09 o
  -2   5   2      312.57      327.58      3.23 o
  -1   5   2      509.03      527.43      4.45 o
   0   5   2     2384.76     2545.67     18.06 o
   1   5   2      628.75      674.78      5.54 o
   2   5   2      976.28     1086.25      8.00 o
   3   5   2       20.29       25.01      0.62 o
   4   5   2        7.51        7.98      0.54 o
   5   5   2        0.20       -0.30      0.47 o
   6   5   2        0.44        0.06      1.03 o
   7   5   2       10.95        8.01      1.60 o
  -7   6   2        3.29        3.00      1.48 o
  -6   6   2        1.03        1.85      1.20 o
  -5   6   2       17.90       16.11      1.89 o
  -4   6   2        4.26        5.21      0.71 o
  -3   6   2      424.97      413.23      3.77 o
  -2   6   2      292.49      289.76      3.55 o
  -1   6   2       94.41       98.07      1.49 o
   0   6   2      369.56      389.16      3.55 o
   1   6   2      780.99      797.80      6.55 o
   2   6   2      149.69      153.22      1.93 o
   3   6   2       19.29       17.40      0.61 o
   4   6   2       11.66        8.19      0.45 o
   5   6   2       17.80       17.42      1.06 o
   6   6   2        6.67        3.75      1.17 o
   7   6   2        2.06        2.37      0.96 o
  -7   7   2       14.98       14.42      1.39 o
  -6   7   2        0.34       -0.19      1.22 o
  -5   7   2        8.48        5.10      1.13 o
  -4   7   2       32.14       31.12      1.08 o
  -3   7   2      318.56      295.17      3.01 o
  -2   7   2      140.00      127.95      1.73 o
  -1   7   2       67.64       73.74      1.36 o
   0   7   2      119.95      113.84      1.58 o
   1   7   2        0.58       -0.04      0.32 o
   2   7   2       93.45       97.20      1.55 o
   3   7   2       54.97       60.83      1.09 o
   4   7   2      182.98      153.40      2.16 o
   5   7   2        0.03       -0.56      0.66 o
   6   7   2        0.22       -0.90      1.07 o
   7   7   2        0.22        0.34      1.00 o
  -7   8   2        0.42        2.12      1.12 o
  -6   8   2        0.46       -1.00      1.00 o
  -5   8   2        0.27       -0.07      0.59 o
  -4   8   2       12.86       12.46      0.84 o
  -3   8   2      418.72      394.57      3.68 o
  -2   8   2       64.97       65.28      1.40 o
  -1   8   2      146.53      168.32      2.46 o
   0   8   2        1.65       -0.06      0.42 o
   1   8   2        0.43        0.89      0.38 o
   2   8   2       16.96       18.21      0.78 o
   3   8   2      119.62      115.71      1.72 o
   4   8   2       25.71       25.41      1.09 o
   5   8   2        0.64        0.02      0.63 o
   6   8   2        5.17        4.47      1.16 o
   7   8   2        6.04        7.44      1.83 o
  -7   9   2        0.14        1.38      1.34 o
  -6   9   2        0.61       -0.47      1.03 o
  -5   9   2        7.21        8.70      0.76 o
  -4   9   2        9.57       10.19      0.98 o
  -3   9   2      192.18      191.33      3.21 o
  -2   9   2       17.33       19.19      0.82 o
  -1   9   2        9.62       11.97      0.80 o
   0   9   2       27.60       27.22      0.85 o
   1   9   2      294.66      302.26      3.47 o
   2   9   2       15.09       13.00      0.84 o
   3   9   2       10.18        7.19      0.74 o
   4   9   2       52.42       48.32      1.51 o
   5   9   2        4.79        4.25      0.90 o
   6   9   2        2.34        1.92      1.44 o
   7   9   2        7.11        7.46      1.49 o
  -7  10   2        0.17        0.77      2.47 o
  -6  10   2       12.19       13.96      2.68 o
  -5  10   2        1.66        1.89      0.67 o
  -4  10   2        8.28       11.01      0.93 o
  -3  10   2       45.83       43.41      1.37 o
  -2  10   2      551.78      548.99      5.57 o
  -1  10   2        2.26        0.41      0.44 o
   0  10   2       72.46       86.49      1.72 o
   1  10   2      353.13      364.81      5.12 o
   2  10   2       64.08       58.95      1.61 o
   3  10   2        1.04        0.28      0.60 o
   4  10   2        1.46        1.94      0.71 o
   5  10   2       25.31       26.45      1.49 o
   6  10   2        2.03        0.83      0.84 o
  -6  11   2        0.14        0.94      2.19 o
  -5  11   2       11.29       13.52      1.54 o
  -4  11   2        0.57       -0.08      0.65 o
  -3  11   2      108.67       96.06      4.03 o
  -2  11   2       55.72       49.78      1.52 o
  -1  11   2        2.20        0.62      0.68 o
   0  11   2        0.15       -0.08      0.56 o
   1  11   2       50.54       48.68      1.59 o
   2  11   2      175.54      169.17      3.80 o
   3  11   2      135.26      144.38      2.62 o
   4  11   2       30.91       34.48      1.48 o
   5  11   2        1.88        3.39      0.88 o
   6  11   2        0.74        0.10      3.01 o
  -6  12   2        8.48       11.11      3.31 o
  -5  12   2        5.73        5.01      1.30 o
  -4  12   2        6.56        5.29      1.12 o
  -3  12   2       30.47       29.17      1.52 o
  -2  12   2        2.07        2.75      0.78 o
  -1  12   2        0.46        0.19      0.74 o
   0  12   2       13.00       11.22      1.03 o
   1  12   2       58.71       49.35      1.96 o
   2  12   2      281.64      283.22      7.14 o
   3  12   2        6.56        6.94      1.06 o
   4  12   2        0.71        1.25      0.89 o
   5  12   2        9.39       11.62      1.59 o
   6  12   2        0.16       -0.15      1.33 o
  -6  13   2        0.20        0.78      1.72 o
  -5  13   2        7.00        9.06      1.33 o
  -4  13   2       12.32        9.55      1.37 o
  -3  13   2       47.22       44.13      1.90 o
  -2  13   2        9.09        7.21      1.03 o
  -1  13   2        1.54        0.86      0.72 o
   0  13   2       14.38        9.15      1.02 o
   1  13   2       13.80       13.80      1.67 o
   2  13   2       65.41       60.09      2.24 o
   3  13   2       15.19       13.33      1.36 o
   4  13   2        0.56        0.84      0.98 o
   5  13   2        0.36        0.72      0.99 o
  -5  14   2        6.33        3.11      1.37 o
  -4  14   2       16.78       15.38      1.93 o
  -3  14   2        0.66        0.90      1.00 o
  -2  14   2       79.15       80.98      2.57 o
  -1  14   2        0.36       -0.21      0.84 o
   0  14   2      100.17       98.23      2.40 o
   1  14   2        9.16        7.96      1.09 o
   2  14   2        0.40        0.35      1.28 o
   3  14   2        0.53        0.41      1.06 o
   4  14   2        1.85        2.33      1.10 o
   5  14   2        1.42        3.52      1.23 o
  -5  15   2        3.23        4.94      1.58 o
  -4  15   2        0.00        3.23      1.48 o
  -3  15   2        0.86        0.60      1.25 o
  -2  15   2        4.92        2.97      1.72 o
  -1  15   2       24.47       19.74      1.50 o
   0  15   2        9.53        8.72      1.70 o
   1  15   2        4.52        3.29      1.09 o
   2  15   2        1.02        0.60      1.08 o
   3  15   2        0.80        1.14      1.17 o
   4  15   2        4.80        1.64      1.23 o
   5  15   2        0.35        1.34      1.68 o
  -4  16   2        2.66        4.37      1.78 o
  -3  16   2        1.17        0.46      2.05 o
  -2  16   2       34.74       37.53      2.55 o
  -1  16   2       36.81       42.64      2.30 o
   0  16   2        4.26        5.01      1.16 o
   1  16   2        9.49        9.72      1.42 o
   2  16   2        0.85        1.20      1.40 o
   3  16   2        0.85        3.90      1.49 o
   4  16   2        3.93        6.00      2.63 o
  -4  17   2        2.76        0.80      1.75 o
  -3  17   2        8.66       10.29      4.93 o
  -2  17   2        0.00       -0.87      1.35 o
  -1  17   2        0.44       -1.19      1.19 o
   0  17   2       26.68       33.48      2.08 o
   1  17   2       26.42       27.21      3.03 o
   2  17   2        2.32        2.59      1.44 o
   3  17   2        0.08        2.12      1.55 o
  -3  18   2        0.01        0.86      1.97 o
  -2  18   2        0.94        2.31      2.07 o
  -1  18   2        1.93        2.54      2.08 o
   0  18   2        9.29        9.19      2.59 o
   1  18   2        2.23        0.79      2.00 o
   2  18   2        2.08        6.54      2.25 o
   3  18   2        0.95        2.67      2.76 o
  -2  19   2        0.01       -0.30      2.95 o
  -1  19   2        0.71       -0.27      2.16 o
   0  19   2       17.87       18.97      3.25 o
   1  19   2        0.09       -1.95      1.95 o
   2  19   2        5.60        9.95      3.86 o
  -8   1   3        0.03        1.64      1.09 o
  -7   1   3        4.66        4.48      2.94 o
  -6   1   3        3.47        3.92      1.67 o
  -5   1   3       40.56       42.26      2.75 o
  -4   1   3      181.17      179.44      3.58 o
  -3   1   3      263.01      273.13      2.78 o
  -2   1   3        5.68        9.62      0.32 o
  -1   1   3     4424.54     4806.56     33.44 o
   0   1   3       81.71       83.20      0.87 o
   1   1   3       49.67       64.20      1.03 o
   2   1   3      391.19      451.01      4.46 o
   3   1   3      202.87      198.75      3.54 o
   4   1   3       58.12       58.80      1.99 o
   5   1   3      178.44      171.31      6.33 o
   6   1   3       21.72       22.76      2.73 o
   7   1   3        0.84        0.92      1.86 o
  -8   2   3        0.34       -0.17      1.41 o
  -7   2   3        0.99        0.08      1.39 o
  -6   2   3       10.50        9.37      1.05 o
  -5   2   3        0.34       -0.26      0.53 o
  -4   2   3      217.36      223.94      4.27 o
  -3   2   3      587.41      618.51      5.59 o
  -2   2   3     2087.14     2270.93     17.70 o
  -1   2   3      125.72      131.66      1.22 o
   0   2   3      319.14      291.34      2.27 o
   1   2   3      109.18      157.05      1.53 o
   2   2   3     1891.03     2156.84     15.11 o
   3   2   3        7.24       18.33      0.56 o
   4   2   3        7.72       11.31      1.52 o
   5   2   3        5.46        5.81      1.07 o
   6   2   3        1.05       -0.86      1.40 o
   7   2   3        0.19       -0.01      0.84 o
  -8   3   3        0.71        0.31      1.13 o
  -7   3   3        6.62        6.11      1.33 o
  -6   3   3       34.01       27.97      1.80 o
  -5   3   3        0.40        0.76      0.64 o
  -4   3   3      140.42      127.55      2.33 o
  -3   3   3       27.01       36.50      0.88 o
  -2   3   3     1011.03     1071.81      8.73 o
  -1   3   3     2878.60     3048.33     21.38 o
   0   3   3     3043.90     3131.16     20.02 o
   1   3   3      546.30      579.59      4.23 o
   2   3   3       24.72       23.66      0.53 o
   3   3   3        7.50        5.71      0.30 o
   4   3   3        8.23       13.14      0.65 o
   5   3   3       37.28       37.02      1.18 o
   6   3   3        0.76        1.13      0.59 o
   7   3   3        2.48        1.19      0.74 o
  -7   4   3       29.83       27.21      2.20 o
  -6   4   3        0.34       -0.80      1.54 o
  -5   4   3        8.12        7.65      0.97 o
  -4   4   3       34.59       31.17      1.44 o
  -3   4   3      977.93      941.86      8.46 o
  -2   4   3      413.51      457.44      4.19 o
  -1   4   3      958.09     1039.17      8.06 o
   0   4   3       19.27       21.99      0.60 o
   1   4   3       87.24       88.96      1.10 o
   2   4   3      199.80      213.76      2.00 o
   3   4   3       33.01       39.69      0.70 o
   4   4   3       69.96       73.25      1.52 o
   5   4   3      127.74      113.22      2.26 o
   6   4   3        2.78        3.01      0.98 o
   7   4   3        0.17       -0.72      0.72 o
  -7   5   3       18.90       19.16      2.02 o
  -6   5   3       20.94       27.39      2.07 o
  -5   5   3       65.16       67.60      4.88 o
  -4   5   3       34.18       32.87      1.13 o
  -3   5   3       15.41       18.24      0.61 o
  -2   5   3       11.49       10.31      0.60 o
  -1   5   3        0.05        0.62      0.27 o
   0   5   3      234.62      235.51      2.37 o
   1   5   3       30.33       40.89      0.85 o
   2   5   3      338.00      376.34      3.22 o
   3   5   3       39.69       41.65      0.80 o
   4   5   3       26.45       20.75      0.91 o
   5   5   3       54.67       49.54      1.32 o
   6   5   3       23.51       25.00      1.47 o
   7   5   3        0.05        0.26      0.84 o
  -7   6   3        9.40        7.88      1.82 o
  -6   6   3        0.02        1.12      1.18 o
  -5   6   3       23.19       21.15      2.45 o
  -4   6   3      231.36      228.04      3.02 o
  -3   6   3       85.35       77.70      1.32 o
  -2   6   3        0.61        0.77      0.38 o
  -1   6   3       74.94       76.40      1.26 o
   0   6   3       89.45       98.06      1.88 o
   1   6   3      476.73      540.43      4.73 o
   2   6   3       43.62       36.77      0.91 o
   3   6   3        4.47        6.36      0.46 o
   4   6   3       82.75       87.46      1.34 o
   5   6   3       19.49       18.79      1.10 o
   6   6   3        3.49        5.19      1.14 o
   7   6   3        1.38        0.82      0.98 o
  -7   7   3       16.85       22.03      2.49 o
  -6   7   3        0.96        1.81      1.35 o
  -5   7   3        0.15        0.61      0.90 o
  -4   7   3      521.18      484.78      5.53 o
  -3   7   3       23.05       23.16      0.83 o
  -2   7   3        1.21        0.84      0.37 o
  -1   7   3      219.80      220.80      3.07 o
   0   7   3        6.96       12.03      0.58 o
   1   7   3      204.37      228.11      2.86 o
   2   7   3       56.71       60.47      1.24 o
   3   7   3      252.64      257.85      2.89 o
   4   7   3       45.29       47.97      1.17 o
   5   7   3       51.16       48.67      1.53 o
   6   7   3        1.62        1.26      0.93 o
   7   7   3       22.08       23.16      1.84 o
  -7   8   3        2.74        2.60      1.25 o
  -6   8   3        4.08        6.09      1.67 o
  -5   8   3       11.41        7.54      0.70 o
  -4   8   3       37.69       37.10      1.43 o
  -3   8   3      126.88      127.33      1.99 o
  -2   8   3      114.68      111.16      1.68 o
  -1   8   3      117.91      132.18      2.14 o
   0   8   3        5.63        6.30      0.62 o
   1   8   3       31.92       29.86      1.02 o
   2   8   3      201.03      203.22      3.05 o
   3   8   3       11.20        6.42      0.68 o
   4   8   3      119.74      115.44      2.21 o
   5   8   3       12.56       13.74      1.04 o
   6   8   3        0.18       -0.15      1.65 o
   7   8   3        0.04       -0.70      1.09 o
  -7   9   3        0.01        1.65      1.26 o
  -6   9   3        1.40        1.29      1.38 o
  -5   9   3        2.11        2.24      0.61 o
  -4   9   3       19.32       15.84      0.99 o
  -3   9   3      339.41      339.86      4.12 o
  -2   9   3       95.72       89.86      1.68 o
  -1   9   3       65.03       57.47      1.61 o
   0   9   3       31.20       40.10      1.16 o
   1   9   3       10.07       10.16      0.70 o
   2   9   3        7.53        7.96      0.74 o
   3   9   3      379.49      349.36      4.25 o
   4   9   3        0.19       -0.49      0.52 o
   5   9   3        0.01       -0.10      0.70 o
   6   9   3        0.59        0.24      1.50 o
  -7  10   3        2.36        3.72      3.01 o
  -6  10   3        3.51        2.30      1.27 o
  -5  10   3        1.61        0.77      0.67 o
  -4  10   3        2.32        1.75      0.69 o
  -3  10   3        8.51        9.69      0.84 o
  -2  10   3        9.13        7.96      0.73 o
  -1  10   3        4.76        4.23      0.92 o
   0  10   3       21.71       21.40      1.04 o
   1  10   3       82.01       74.96      1.66 o
   2  10   3      570.23      550.84      6.07 o
   3  10   3        0.08        0.34      0.60 o
   4  10   3        0.35        0.93      0.67 o
   5  10   3        0.66        0.49      0.57 o
   6  10   3        0.02       -0.05      0.85 o
  -6  11   3        0.14        0.10      2.14 o
  -5  11   3        0.02        1.17      0.85 o
  -4  11   3       35.76       31.29      1.74 o
  -3  11   3       44.66       38.69      1.62 o
  -2  11   3        0.41       -0.56      0.56 o
  -1  11   3       95.37       86.56      2.38 o
   0  11   3        6.41       11.54      1.00 o
   1  11   3      163.92      161.34      2.95 o
   2  11   3       24.56       21.12      1.55 o
   3  11   3       76.87       72.51      2.24 o
   4  11   3        5.38        2.28      0.88 o
   5  11   3        0.15       -0.21      1.01 o
   6  11   3        0.01        0.45      1.22 o
  -6  12   3        0.17        1.99      2.50 o
  -5  12   3       13.81       16.71      1.49 o
  -4  12   3        6.24        5.39      1.09 o
  -3  12   3        1.33        1.94      0.98 o
  -2  12   3        3.49        2.46      0.82 o
  -1  12   3        3.71        1.14      0.77 o
   0  12   3       75.62       82.63      2.18 o
   1  12   3        3.82        3.81      0.83 o
   2  12   3       76.67       74.69      2.65 o
   3  12   3        0.96        0.24      1.08 o
   4  12   3        1.49        0.44      0.86 o
   5  12   3        0.03        0.93      0.90 o
   6  12   3        0.83        0.91      1.34 o
  -5  13   3        0.45        1.02      1.09 o
  -4  13   3        6.04        5.35      1.24 o
  -3  13   3       25.33       29.32      1.63 o
  -2  13   3        0.16        0.12      0.66 o
  -1  13   3       16.13       18.70      1.46 o
   0  13   3        1.39        0.86      0.75 o
   1  13   3        3.08        2.72      0.94 o
   2  13   3        0.08        0.25      0.89 o
   3  13   3       76.82       77.26      2.53 o
   4  13   3        0.04        0.40      0.90 o
   5  13   3        0.96        2.26      1.07 o
  -5  14   3       15.41       14.31      2.68 o
  -4  14   3        2.32        2.77      1.38 o
  -3  14   3        4.80        2.10      2.04 o
  -2  14   3       45.68       58.35      3.07 o
  -1  14   3        2.38        2.50      0.83 o
   0  14   3       13.57       13.70      1.26 o
   1  14   3        7.56        4.92      1.23 o
   2  14   3        0.79        0.01      1.06 o
   3  14   3        4.27        2.80      1.41 o
   4  14   3       27.80       31.05      2.31 o
   5  14   3        0.00        1.25      1.25 o
  -5  15   3        6.25        5.32      1.67 o
  -4  15   3       29.41       29.93      2.88 o
  -3  15   3        1.79        3.24      1.44 o
  -2  15   3        2.50        3.80      1.30 o
  -1  15   3       46.36       50.89      2.33 o
   0  15   3        9.14        6.69      1.15 o
   1  15   3        1.17        3.52      1.11 o
   2  15   3        7.19        6.89      1.41 o
   3  15   3       41.03       57.46      2.77 o
   4  15   3        0.66       -0.54      1.98 o
  -4  16   3        2.44        4.04      1.81 o
  -3  16   3       31.07       36.39      4.15 o
  -2  16   3        0.54        0.99      1.32 o
  -1  16   3       10.30       12.19      1.55 o
   0  16   3        2.21        1.05      0.97 o
   1  16   3        3.09        5.15      1.25 o
   2  16   3       46.86       47.40      2.69 o
   3  16   3        7.23        8.56      1.78 o
   4  16   3        7.47        9.87      1.78 o
  -4  17   3       12.69       15.16      3.86 o
  -3  17   3        9.73        6.65      5.43 o
  -2  17   3       23.23       20.93      2.11 o
  -1  17   3       31.24       38.55      2.65 o
   0  17   3        7.56        5.44      1.43 o
   1  17   3        0.29        0.95      1.43 o
   2  17   3        5.42        3.84      1.68 o
   3  17   3        7.36       11.95      2.73 o
  -3  18   3        3.08        2.12      2.02 o
  -2  18   3       20.47       24.31      3.32 o
  -1  18   3        3.99        4.02      2.21 o
   0  18   3       18.80       21.85      3.32 o
   1  18   3       10.03        8.37      2.55 o
   2  18   3        0.16       -1.59      2.82 o
   3  18   3        0.05        1.60      3.02 o
  -2  19   3        1.11        3.15      2.84 o
  -1  19   3        1.40        1.60      3.21 o
   0  19   3        0.86        1.06      2.19 o
   1  19   3        0.05        0.78      3.23 o
  -8   0   4        3.70        2.82      1.22 o
  -7   0   4        7.88        6.28      1.12 o
  -6   0   4       12.50       19.74      3.59 o
  -5   0   4      370.14      381.84     12.67 o
  -4   0   4      600.20      599.15     16.42 o
  -3   0   4      211.01      229.18      2.82 o
  -2   0   4      461.99      459.75      5.58 o
  -1   0   4     2684.78     2808.88     28.10 o
   0   0   4     3028.59     3370.34     37.99 o
   1   0   4     3152.54     3423.72     43.15 o
   2   0   4       40.38       49.93      1.11 o
   3   0   4      145.20      161.27      3.50 o
   4   0   4       52.70       68.79      4.48 o
   5   0   4       37.47       27.80      3.57 o
   6   0   4        0.23        1.50      2.30 o
   7   0   4       15.71       25.00      4.63 o
  -8   1   4        1.93        1.38      1.65 o
  -7   1   4       19.63       17.33      1.64 o
  -6   1   4        0.09        0.22      1.15 o
  -5   1   4        3.25        2.10      1.02 o
  -4   1   4      205.06      191.40      3.66 o
  -3   1   4        0.01       -0.23      0.23 o
  -2   1   4      595.17      695.22      5.41 o
  -1   1   4     2249.95     2465.23     17.53 o
   0   1   4       39.75       58.60      0.82 o
   1   1   4      505.68      538.81      5.76 o
   2   1   4       42.56       46.19      0.75 o
   3   1   4      111.98      117.34      1.35 o
   4   1   4      650.71      635.36     15.71 o
   5   1   4        5.43        3.96      1.51 o
   6   1   4        9.48        6.83      1.95 o
   7   1   4        0.27        0.39      0.63 o
  -8   2   4        5.10        4.68      1.04 o
  -7   2   4        2.54        4.07      1.78 o
  -6   2   4       11.99       13.78      4.68 o
  -5   2   4       43.87       41.54      5.78 o
  -4   2   4      126.21      121.76      2.21 o
  -3   2   4      190.36      182.02      2.01 o
  -2   2   4     1697.40     1788.25     13.43 o
  -1   2   4     5887.96     5957.85     45.79 o
   0   2   4     1194.03     1157.76      8.06 o
   1   2   4      132.88      119.62      1.33 o
   2   2   4       86.12       78.49      1.01 o
   3   2   4       55.31       57.95      0.89 o
   4   2   4        6.37        4.87      0.59 o
   5   2   4      149.28      150.80      2.75 o
   6   2   4        3.51        5.54      0.97 o
   7   2   4       10.69        9.63      1.23 o
  -8   3   4        0.16        0.38      0.83 o
  -7   3   4       15.31       14.66      1.72 o
  -6   3   4        0.59        0.10      0.97 o
  -5   3   4        5.50        4.84      0.81 o
  -4   3   4       28.60       25.22      1.27 o
  -3   3   4        5.58        5.46      0.36 o
  -2   3   4      145.97      137.60      1.57 o
  -1   3   4      205.35      218.58      1.91 o
   0   3   4      165.61      161.55      2.20 o
   1   3   4        0.42        1.61      0.24 o
   2   3   4      357.50      360.61      3.11 o
   3   3   4       43.10       34.92      0.84 o
   4   3   4       40.89       42.10      1.14 o
   5   3   4        8.29        8.43      1.45 o
   6   3   4        2.88        2.58      1.26 o
   7   3   4        2.15        5.05      0.89 o
  -7   4   4        0.35       -0.90      1.42 o
  -6   4   4        8.67        8.73      3.57 o
  -5   4   4       82.91       83.33      2.92 o
  -4   4   4       16.02       18.42      0.96 o
  -3   4   4      115.19      102.56      1.58 o
  -2   4   4      266.40      279.98      2.70 o
  -1   4   4       19.33       13.55      0.47 o
   0   4   4      195.49      207.20      1.92 o
   1   4   4     2217.29     2479.58     16.74 o
   2   4   4      145.10      195.27      2.02 o
   3   4   4        1.30        0.70      0.27 o
   4   4   4       37.85       36.04      1.01 o
   5   4   4       36.03       39.32      1.16 o
   6   4   4        0.03        0.20      0.56 o
   7   4   4       10.80       10.61      0.92 o
  -7   5   4        1.18        0.96      1.32 o
  -6   5   4        1.12        1.41      1.17 o
  -5   5   4        7.87        5.71      1.03 o
  -4   5   4       28.00       28.21      1.19 o
  -3   5   4       81.00       72.46      1.56 o
  -2   5   4      105.65      118.66      1.75 o
  -1   5   4        0.15        1.01      0.27 o
   0   5   4      246.07      268.93      2.68 o
   1   5   4       91.40       97.26      1.29 o
   2   5   4       25.56       35.34      0.81 o
   3   5   4       30.94       35.20      0.79 o
   4   5   4       78.78       71.66      1.82 o
   5   5   4        7.27        6.16      0.70 o
   6   5   4       12.10       13.37      1.01 o
   7   5   4        6.84        6.33      0.94 o
  -7   6   4        2.98        1.89      4.17 o
  -6   6   4        0.02        0.27      1.16 o
  -5   6   4        0.68        0.99      0.89 o
  -4   6   4        0.57        0.48      0.57 o
  -3   6   4      212.79      203.55      2.42 o
  -2   6   4       34.02       31.70      1.22 o
  -1   6   4      181.87      200.14      2.17 o
   0   6   4       23.76       15.53      0.60 o
   1   6   4        2.97        5.61      0.50 o
   2   6   4        0.46       -0.28      0.28 o
   3   6   4        0.05        0.85      0.37 o
   4   6   4        1.29        0.41      0.38 o
   5   6   4        2.25        1.28      0.51 o
   6   6   4        0.95        0.82      0.73 o
   7   6   4        0.31        0.77      1.03 o
  -7   7   4        7.07        7.30      1.94 o
  -6   7   4        6.37        7.24      1.66 o
  -5   7   4        0.28        1.46      1.07 o
  -4   7   4      304.30      295.68      3.87 o
  -3   7   4       69.66       64.58      1.31 o
  -2   7   4        3.98        5.07      0.78 o
  -1   7   4       12.96       20.29      0.78 o
   0   7   4      104.99      126.13      1.74 o
   1   7   4       13.05       16.16      0.73 o
   2   7   4       52.71       52.36      1.27 o
   3   7   4       29.57       20.68      0.88 o
   4   7   4      116.85      105.16      1.68 o
   5   7   4        7.93        8.36      0.76 o
   6   7   4       11.11       11.58      1.35 o
   7   7   4        9.74       10.73      1.54 o
  -7   8   4        0.07        1.93      1.95 o
  -6   8   4        0.93       -0.13      1.40 o
  -5   8   4        2.47        0.42      0.64 o
  -4   8   4       17.74       15.27      1.06 o
  -3   8   4       77.65       77.40      1.76 o
  -2   8   4       28.76       25.95      0.85 o
  -1   8   4      125.10      128.53      2.46 o
   0   8   4      165.07      173.76      2.22 o
   1   8   4      223.29      241.52      3.14 o
   2   8   4      122.17      107.11      1.93 o
   3   8   4      127.26      119.45      2.25 o
   4   8   4       23.38       21.85      1.45 o
   5   8   4        9.03        7.81      0.93 o
   6   8   4        0.86        2.62      1.15 o
   7   8   4        7.68        9.17      2.20 o
  -7   9   4        1.00        2.25      1.35 o
  -6   9   4        1.02        2.25      1.18 o
  -5   9   4        3.54        2.80      0.76 o
  -4   9   4       37.02       37.60      1.38 o
  -3   9   4       35.10       35.50      1.22 o
  -2   9   4      224.39      222.73      2.86 o
  -1   9   4      180.12      180.35      2.61 o
   0   9   4      158.32      167.25      3.64 o
   1   9   4       17.97       20.67      1.03 o
   2   9   4      236.67      240.58      4.11 o
   3   9   4        2.23        1.70      0.61 o
   4   9   4        2.97        2.36      0.67 o
   5   9   4       22.59       19.56      1.37 o
   6   9   4        2.36        3.27      1.42 o
  -7  10   4        0.50        2.71      2.96 o
  -6  10   4        6.34        8.98      2.07 o
  -5  10   4        3.45        3.62      0.77 o
  -4  10   4        1.45        0.67      0.68 o
  -3  10   4       34.37       39.44      2.20 o
  -2  10   4        2.85        0.94      0.54 o
  -1  10   4       81.74       88.95      1.96 o
   0  10   4      294.99      302.96      4.34 o
   1  10   4      594.09      589.48      6.00 o
   2  10   4        4.38        3.80      0.77 o
   3  10   4        1.48        2.25      0.68 o
   4  10   4       33.97       35.94      1.45 o
   5  10   4        1.52        1.14      0.62 o
   6  10   4        9.47       10.44      1.33 o
  -6  11   4        0.00        4.24      2.86 o
  -5  11   4        6.09        3.87      0.96 o
  -4  11   4        6.61        6.67      1.11 o
  -3  11   4        0.22        0.20      0.75 o
  -2  11   4        0.81       -0.27      0.56 o
  -1  11   4       21.51       26.53      1.12 o
   0  11   4       94.63       82.19      2.12 o
   1  11   4       48.90       47.27      1.63 o
   2  11   4      252.33      238.87      4.77 o
   3  11   4        2.43        2.35      0.85 o
   4  11   4        0.80        1.67      0.86 o
   5  11   4        0.59       -0.32      0.86 o
   6  11   4       17.29       23.66      2.18 o
  -5  12   4        0.23        0.55      1.15 o
  -4  12   4        1.32        1.51      1.01 o
  -3  12   4      110.91      117.48      2.82 o
  -2  12   4       13.94       12.24      1.34 o
  -1  12   4        1.20       -0.58      0.59 o
   0  12   4       12.87       10.10      1.14 o
   1  12   4      288.04      274.49      4.91 o
   2  12   4        0.94        1.27      0.95 o
   3  12   4        3.61        3.26      0.96 o
   4  12   4        0.24        0.41      0.89 o
   5  12   4        2.91        3.68      1.04 o
   6  12   4        0.73        1.60      1.37 o
  -5  13   4       13.34       14.89      1.76 o
  -4  13   4        1.42        1.77      1.20 o
  -3  13   4       29.60       32.41      2.43 o
  -2  13   4       54.65       48.56      2.35 o
  -1  13   4        0.03       -0.04      0.68 o
   0  13   4        1.35        0.63      0.75 o
   1  13   4       89.19       83.11      2.61 o
   2  13   4        0.02        0.86      0.96 o
   3  13   4        5.36        3.08      1.04 o
   4  13   4        1.85        2.09      1.03 o
   5  13   4        0.24        2.17      1.12 o
  -5  14   4       12.09       11.47      3.93 o
  -4  14   4        9.57       11.93      1.84 o
  -3  14   4        0.05       -0.75      1.33 o
  -2  14   4       60.26       68.82      2.58 o
  -1  14   4      119.72      118.71      2.95 o
   0  14   4       41.18       39.41      2.33 o
   1  14   4        0.87       -0.32      1.04 o
   2  14   4        0.01        1.41      1.05 o
   3  14   4       21.36       23.32      1.94 o
   4  14   4        7.01        8.04      1.63 o
   5  14   4        0.76        0.31      1.07 o
  -5  15   4        4.18        3.96      1.64 o
  -4  15   4        0.36        1.30      1.49 o
  -3  15   4        7.32        5.91      2.23 o
  -2  15   4        0.00       -0.38      1.32 o
  -1  15   4       12.18        7.77      1.36 o
   0  15   4        0.01       -0.92      0.92 o
   1  15   4        0.05        0.96      1.11 o
   2  15   4        2.96        3.80      1.33 o
   3  15   4        0.70       -1.21      1.21 o
   4  15   4        6.38        8.52      1.68 o
  -4  16   4       13.17       10.63      3.69 o
  -3  16   4        6.14       11.03      2.35 o
  -2  16   4       22.83       27.03      2.05 o
  -1  16   4        0.15       -0.22      0.99 o
   0  16   4       11.52       11.11      1.39 o
   1  16   4        0.07        1.23      1.07 o
   2  16   4        1.21       -1.29      1.29 o
   3  16   4        0.87        2.15      1.50 o
   4  16   4        5.17        3.88      1.53 o
  -3  17   4        0.47       -0.82      3.08 o
  -2  17   4        0.04        0.29      1.52 o
  -1  17   4        9.33        9.36      1.73 o
   0  17   4        1.24        1.10      1.25 o
   1  17   4       29.18       36.40      3.80 o
   2  17   4       24.03       25.67      2.72 o
   3  17   4        8.35       11.29      2.09 o
  -3  18   4        7.52        5.36      1.80 o
  -2  18   4        0.05       -1.92      1.92 o
  -1  18   4        6.98        6.34      2.76 o
   0  18   4        1.34        2.86      2.25 o
   1  18   4       22.97       30.94      3.71 o
   2  18   4        0.06       -1.52      1.52 o
  -1  19   4        4.01        6.11      4.48 o
   0  19   4       17.94       18.81      3.44 o
   1  19   4        3.94        4.69      2.45 o
  -8   1   5        0.37        0.97      0.90 o
  -7   1   5        6.98        5.26      0.91 o
  -6   1   5       17.38       13.25      1.66 o
  -5   1   5       35.11       31.96      1.23 o
  -4   1   5        3.56        4.69      0.39 o
  -3   1   5        5.98        7.23      0.38 o
  -2   1   5      126.38      117.60      1.45 o
  -1   1   5      441.94      542.57      4.57 o
   0   1   5      265.14      264.84      2.84 o
   1   1   5      342.06      328.92      3.36 o
   2   1   5        0.16        0.13      0.26 o
   3   1   5      297.71      304.38      2.75 o
   4   1   5      104.27      101.35      1.76 o
   5   1   5       44.21       34.14      1.21 o
   6   1   5        2.81        1.07      0.67 o
   7   1   5       11.98       11.62      1.01 o
  -8   2   5        0.02       -0.75      1.09 o
  -7   2   5        0.09       -0.01      0.75 o
  -6   2   5        2.12        2.57      0.67 o
  -5   2   5       38.46       37.64      2.05 o
  -4   2   5       11.47       15.93      0.71 o
  -3   2   5        0.03        0.02      0.30 o
  -2   2   5      819.42      829.89      7.05 o
  -1   2   5     2594.81     2760.54     19.69 o
   0   2   5     2095.42     2282.88     17.29 o
   1   2   5      345.71      352.78      3.34 o
   2   2   5      337.12      447.68      4.41 o
   3   2   5      112.48      121.42      1.43 o
   4   2   5      120.48      102.54      1.57 o
   5   2   5       14.55       12.41      1.17 o
   6   2   5        9.21        9.30      1.09 o
   7   2   5       10.53       12.47      1.92 o
  -8   3   5        2.83        3.01      1.01 o
  -7   3   5        2.59        3.67      1.43 o
  -6   3   5       11.06        8.06      0.90 o
  -5   3   5       26.93       23.30      1.33 o
  -4   3   5       10.26       10.78      1.10 o
  -3   3   5      570.21      556.80      4.48 o
  -2   3   5       20.45       24.14      0.90 o
  -1   3   5       59.56       54.57      1.05 o
   0   3   5      124.21      115.93      1.24 o
   1   3   5      126.70      144.50      1.64 o
   2   3   5        8.16       10.89      0.47 o
   3   3   5        9.39        8.90      0.44 o
   4   3   5       36.68       41.01      1.05 o
   5   3   5        3.96        2.15      0.65 o
   6   3   5        1.03       -0.19      0.59 o
   7   3   5        0.34        1.37      0.78 o
  -7   4   5       12.10       11.89      1.20 o
  -6   4   5        3.93        5.38      1.37 o
  -5   4   5        1.71        1.04      0.86 o
  -4   4   5       73.70       75.11      2.26 o
  -3   4   5       78.23       90.05      2.86 o
  -2   4   5     3072.19     3202.09     21.57 o
  -1   4   5     1718.82     1828.18     12.77 o
   0   4   5        3.42        4.63      0.37 o
   1   4   5        2.07        2.11      0.31 o
   2   4   5       10.83       10.37      0.47 o
   3   4   5       43.87       34.19      0.81 o
   4   4   5      194.06      178.51      2.55 o
   5   4   5       37.55       38.77      1.33 o
   6   4   5        6.40        6.01      1.18 o
   7   4   5        0.26        0.69      0.69 o
  -7   5   5       16.43       19.20      1.52 o
  -6   5   5        2.39        2.25      1.27 o
  -5   5   5       10.63        7.66      1.63 o
  -4   5   5      109.53      117.30      2.22 o
  -3   5   5        0.06        0.15      0.36 o
  -2   5   5      102.04       98.05      1.33 o
  -1   5   5       71.30       90.96      1.25 o
   0   5   5       38.86       36.73      0.91 o
   1   5   5      264.02      240.56      2.55 o
   2   5   5      135.54      125.35      1.71 o
   3   5   5       17.91       17.09      0.61 o
   4   5   5      189.71      172.16      2.08 o
   5   5   5        6.79        4.65      0.74 o
   6   5   5       16.59       15.95      1.09 o
   7   5   5        0.89        2.64      0.85 o
  -7   6   5        1.60        0.84      1.01 o
  -6   6   5        0.14       -0.90      1.14 o
  -5   6   5        3.32        3.77      1.08 o
  -4   6   5      136.57      132.60      3.63 o
  -3   6   5       20.09       17.57      0.71 o
  -2   6   5      313.88      324.38      3.46 o
  -1   6   5      122.99      130.90      1.74 o
   0   6   5        0.48        2.28      0.40 o
   1   6   5        8.22       17.06      0.74 o
   2   6   5       29.19       21.43      0.80 o
   3   6   5       95.95       86.62      1.89 o
   4   6   5        3.36        6.04      0.53 o
   5   6   5        0.46        0.25      0.50 o
   6   6   5        0.30       -0.46      0.78 o
   7   6   5        2.14        2.29      1.12 o
  -7   7   5        0.17        0.80      1.14 o
  -6   7   5       25.87       24.31      2.96 o
  -5   7   5       48.72       41.06      1.55 o
  -4   7   5      190.63      185.89      3.68 o
  -3   7   5       74.86       66.81      1.94 o
  -2   7   5      108.36      123.71      1.99 o
  -1   7   5      193.94      191.10      2.21 o
   0   7   5       93.07      108.15      1.75 o
   1   7   5        0.97        2.46      0.53 o
   2   7   5      213.78      215.13      2.66 o
   3   7   5      115.25      103.54      2.14 o
   4   7   5      103.35       96.64      1.93 o
   5   7   5        0.10       -0.03      0.56 o
   6   7   5       19.41       19.58      3.67 o
   7   7   5        9.46       12.99      1.65 o
  -7   8   5        0.11       -0.54      2.03 o
  -6   8   5        9.84       13.12      2.04 o
  -5   8   5        7.24        7.87      0.99 o
  -4   8   5       25.46       25.58      1.77 o
  -3   8   5        4.79        4.29      0.67 o
  -2   8   5      134.63      136.01      2.05 o
  -1   8   5      815.06      797.67      7.76 o
   0   8   5      210.62      217.21      3.06 o
   1   8   5        4.75        4.34      0.67 o
   2   8   5      196.56      182.96      2.70 o
   3   8   5       26.52       33.20      1.39 o
   4   8   5        4.13        4.37      0.75 o
   5   8   5       14.30       15.43      1.13 o
   6   8   5       11.33       13.06      1.63 o
  -7   9   5        4.29        5.53      2.00 o
  -6   9   5       14.58       15.73      3.42 o
  -5   9   5       61.30       58.63      2.14 o
  -4   9   5        0.00       -0.35      0.74 o
  -3   9   5       45.10       47.36      1.37 o
  -2   9   5       64.45       64.21      1.77 o
  -1   9   5       87.23       77.62      1.53 o
   0   9   5      154.66      144.34      3.60 o
   1   9   5        5.19        7.40      0.81 o
   2   9   5        3.65        2.85      0.65 o
   3   9   5       98.47       88.42      2.07 o
   4   9   5       59.39       61.21      1.76 o
   5   9   5        3.11        2.24      0.85 o
   6   9   5       61.79       72.61      4.18 o
  -6  10   5        2.24        6.65      2.96 o
  -5  10   5        0.02        0.63      0.71 o
  -4  10   5       42.83       40.32      1.67 o
  -3  10   5       23.34       20.88      1.13 o
  -2  10   5        0.75        1.60      0.59 o
  -1  10   5       18.21       15.35      0.84 o
   0  10   5       58.52       63.77      2.04 o
   1  10   5      146.59      140.28      2.97 o
   2  10   5      203.71      196.01      3.23 o
   3  10   5       19.61       16.21      1.05 o
   4  10   5       21.31       23.95      1.39 o
   5  10   5        1.56        1.69      0.75 o
   6  10   5        9.21       14.27      2.19 o
  -5  11   5        6.86        9.95      1.50 o
  -4  11   5       19.45       20.70      1.99 o
  -3  11   5       11.87       12.76      1.22 o
  -2  11   5       79.15       72.78      2.30 o
  -1  11   5        0.30        0.02      0.64 o
   0  11   5      122.15      140.15      2.87 o
   1  11   5        2.73        1.09      0.73 o
   2  11   5       20.88       22.69      1.82 o
   3  11   5       74.91       70.54      2.27 o
   4  11   5       18.35       15.47      1.44 o
   5  11   5        1.02       -0.37      0.80 o
   6  11   5        1.99        1.97      1.59 o
  -5  12   5        8.36        9.20      1.53 o
  -4  12   5       12.63       13.62      1.73 o
  -3  12   5       23.39       25.61      2.81 o
  -2  12   5        1.36        0.60      0.90 o
  -1  12   5        0.00        0.52      0.71 o
   0  12   5       37.96       35.87      1.61 o
   1  12   5        1.59        3.45      0.87 o
   2  12   5       60.88       53.20      2.48 o
   3  12   5        5.42        3.12      1.06 o
   4  12   5        1.51        0.97      1.21 o
   5  12   5        3.18        6.70      1.20 o
  -5  13   5        0.01        2.28      1.19 o
  -4  13   5        2.07        1.57      1.27 o
  -3  13   5        4.09        4.90      1.80 o
  -2  13   5        3.42        2.32      1.09 o
  -1  13   5       70.40       71.71      2.25 o
   0  13   5       19.50       19.32      1.36 o
   1  13   5       30.22       25.97      1.68 o
   2  13   5        2.38        0.74      0.95 o
   3  13   5        2.67        0.48      0.89 o
   4  13   5        0.81        0.38      1.10 o
   5  13   5       24.25       27.24      2.01 o
  -5  14   5       26.85       35.70      5.29 o
  -4  14   5        1.20        1.24      1.28 o
  -3  14   5       17.18       20.18      2.21 o
  -2  14   5        5.28        5.21      1.19 o
  -1  14   5        5.81        4.47      1.34 o
   0  14   5       59.40       67.92      2.29 o
   1  14   5        0.53        0.47      1.02 o
   2  14   5        0.00        0.49      1.04 o
   3  14   5       13.40       16.03      1.76 o
   4  14   5        2.71        3.56      1.34 o
   5  14   5        3.00        3.15      1.24 o
  -5  15   5       21.46       23.52      2.62 o
  -4  15   5        4.81        4.22      1.78 o
  -3  15   5        0.00        0.72      1.37 o
  -2  15   5       10.55        9.97      1.62 o
  -1  15   5        2.54        2.88      1.16 o
   0  15   5        0.19       -0.26      0.96 o
   1  15   5        0.37        0.75      1.14 o
   2  15   5       26.39       34.76      2.35 o
   3  15   5       17.34       19.56      2.26 o
   4  15   5        4.96        4.64      1.50 o
  -4  16   5       20.13       16.81      2.57 o
  -3  16   5        0.95       -0.93      1.56 o
  -2  16   5        5.22        3.82      1.40 o
  -1  16   5        0.21        0.53      1.17 o
   0  16   5        0.30        1.02      1.18 o
   1  16   5       10.29       13.63      1.88 o
   2  16   5        7.49       10.62      2.02 o
   3  16   5       17.51       19.44      2.36 o
   4  16   5        0.25        0.07      1.58 o
  -3  17   5       31.41       34.64      3.71 o
  -2  17   5        2.13        3.25      1.70 o
  -1  17   5       16.13       19.69      2.46 o
   0  17   5        2.47        3.26      2.17 o
   1  17   5        3.85        2.53      1.72 o
   2  17   5        0.66       -0.39      1.52 o
   3  17   5        0.33       -1.31      1.31 o
  -3  18   5        1.36        1.55      2.28 o
  -2  18   5       10.97       12.77      2.84 o
  -1  18   5        0.07        0.81      2.06 o
   0  18   5        0.82        1.16      2.08 o
   1  18   5        0.83        1.10      3.77 o
   2  18   5        0.15       -0.47      1.89 o
  -1  19   5        1.09       -2.32      3.01 o
   0  19   5        2.31        8.16      2.89 o
   1  19   5        0.10        0.71      2.16 o
  -8   0   6        0.29        0.08      1.40 o
  -7   0   6        1.44        1.32      1.29 o
  -6   0   6        1.32        0.28      0.99 o
  -5   0   6       93.08       86.22      3.41 o
  -4   0   6       19.01       19.50      0.94 o
  -3   0   6      110.76       96.55      1.92 o
  -2   0   6      936.94     1065.86     11.39 o
  -1   0   6      414.71      414.40      4.97 o
   0   0   6      252.20      323.45      5.27 o
   1   0   6      337.80      420.19      7.71 o
   2   0   6      252.60      243.55      3.64 o
   3   0   6       54.79       36.75      1.20 o
   4   0   6      541.43      498.77     14.97 o
   5   0   6        6.60        6.18      1.13 o
   6   0   6       30.46       26.91      2.05 o
   7   0   6        0.06        1.85      2.48 o
  -8   1   6       12.10       14.61      1.46 o
  -7   1   6        2.71        2.53      0.94 o
  -6   1   6        3.07        2.90      0.78 o
  -5   1   6        3.70        2.02      0.72 o
  -4   1   6       12.88       10.05      0.63 o
  -3   1   6      326.09      334.81      3.24 o
  -2   1   6      253.97      292.73      2.68 o
  -1   1   6       32.26       25.26      0.68 o
   0   1   6      146.63      124.32      1.73 o
   1   1   6      101.14      113.23      1.88 o
   2   1   6       33.22       38.42      0.92 o
   3   1   6      394.72      372.64      3.59 o
   4   1   6       22.05       13.77      0.69 o
   5   1   6        0.07        0.82      0.65 o
   6   1   6        0.20       -0.53      0.64 o
   7   1   6        0.70        0.83      0.78 o
  -8   2   6        0.09        0.33      1.05 o
  -7   2   6        1.42        2.03      0.93 o
  -6   2   6        1.02        0.62      0.76 o
  -5   2   6        2.06        0.72      0.67 o
  -4   2   6        4.04        4.31      0.40 o
  -3   2   6       92.57       90.83      1.22 o
  -2   2   6     2663.35     2744.36     19.70 o
  -1   2   6      385.99      385.24      3.35 o
   0   2   6      406.11      405.57      3.92 o
   1   2   6      989.84      961.82      8.15 o
   2   2   6       24.65       16.76      0.62 o
   3   2   6        1.69        3.29      0.43 o
   4   2   6      107.49      100.01      2.76 o
   5   2   6       14.30       17.95      1.09 o
   6   2   6       33.26       29.46      1.47 o
   7   2   6        1.03        0.76      0.81 o
  -7   3   6        7.90        8.30      1.26 o
  -6   3   6        1.66        2.48      0.82 o
  -5   3   6       18.25       16.13      1.17 o
  -4   3   6        0.75        1.99      0.52 o
  -3   3   6        8.15        7.28      0.45 o
  -2   3   6       67.48       75.50      1.22 o
  -1   3   6      423.97      440.14      3.99 o
   0   3   6      196.82      204.63      2.10 o
   1   3   6       24.85       32.42      0.80 o
   2   3   6      154.55      151.61      2.34 o
   3   3   6       46.73       40.19      0.99 o
   4   3   6        0.23        0.56      0.33 o
   5   3   6        7.06        8.53      1.05 o
   6   3   6       18.45       20.28      1.29 o
   7   3   6       10.55       11.97      1.34 o
  -7   4   6        2.97        2.04      1.68 o
  -6   4   6        6.97        9.99      1.10 o
  -5   4   6       15.78       15.79      1.06 o
  -4   4   6        2.88        3.99      0.59 o
  -3   4   6        2.25        3.85      0.41 o
  -2   4   6       60.59       58.81      1.18 o
  -1   4   6       46.58       44.79      1.24 o
   0   4   6      283.74      310.67      3.24 o
   1   4   6      357.69      416.85      3.81 o
   2   4   6        3.25        5.03      0.51 o
   3   4   6       23.75       25.26      0.80 o
   4   4   6        7.56        7.53      0.48 o
   5   4   6       10.60       10.70      0.99 o
   6   4   6       29.25       34.91      1.46 o
   7   4   6        1.56        3.11      1.04 o
  -7   5   6        7.36        6.79      1.22 o
  -6   5   6        0.01       -0.19      0.83 o
  -5   5   6       52.41       52.05      2.37 o
  -4   5   6      103.35      110.64      1.99 o
  -3   5   6        4.40        4.27      0.48 o
  -2   5   6      666.74      686.65      6.55 o
  -1   5   6      204.90      207.10      2.70 o
   0   5   6      308.49      340.95      3.34 o
   1   5   6      541.21      570.29      5.01 o
   2   5   6      235.50      240.94      3.13 o
   3   5   6        0.37        0.84      0.45 o
   4   5   6        8.42        7.54      0.54 o
   5   5   6       17.02       17.18      1.10 o
   6   5   6       10.95       13.48      1.10 o
   7   5   6        0.04        0.59      0.95 o
  -7   6   6        2.60        3.04      1.13 o
  -6   6   6        0.01        0.06      0.91 o
  -5   6   6       60.71       62.43      1.88 o
  -4   6   6       26.81       21.19      1.75 o
  -3   6   6       27.24       28.13      0.89 o
  -2   6   6        7.74       11.13      0.59 o
  -1   6   6        0.05        0.89      0.45 o
   0   6   6       76.88       85.66      1.52 o
   1   6   6      412.39      415.00      4.27 o
   2   6   6      110.60      121.98      1.93 o
   3   6   6       51.07       38.92      1.08 o
   4   6   6        2.16        2.58      0.53 o
   5   6   6        0.91        1.70      0.61 o
   6   6   6        4.99        4.22      0.96 o
   7   6   6        7.68        6.58      2.13 o
  -7   7   6        2.69        2.50      1.22 o
  -6   7   6        5.36        4.36      1.19 o
  -5   7   6       13.67       12.77      1.25 o
  -4   7   6       32.92       36.84      1.91 o
  -3   7   6      194.99      186.88      2.69 o
  -2   7   6        7.88        6.83      0.55 o
  -1   7   6       99.45      106.06      1.96 o
   0   7   6       97.63       86.14      2.17 o
   1   7   6      182.50      184.97      2.91 o
   2   7   6        0.69        1.04      0.55 o
   3   7   6       23.58       18.29      0.99 o
   4   7   6        1.03        0.87      0.55 o
   5   7   6       13.45       13.27      0.95 o
   6   7   6        5.14        3.71      1.45 o
  -7   8   6        0.64        1.80      1.43 o
  -6   8   6        1.73        0.29      1.10 o
  -5   8   6       35.12       35.20      1.66 o
  -4   8   6       32.48       32.33      1.63 o
  -3   8   6        0.05       -0.47      0.47 o
  -2   8   6       42.12       33.42      1.01 o
  -1   8   6        6.04        4.40      0.64 o
   0   8   6       14.27       12.23      1.17 o
   1   8   6        0.10        0.11      0.53 o
   2   8   6      191.51      168.61      2.85 o
   3   8   6        7.06        9.14      0.95 o
   4   8   6        7.05        5.77      0.74 o
   5   8   6        3.48        2.59      0.82 o
   6   8   6        8.35        8.71      1.55 o
  -7   9   6        2.82        1.34      1.90 o
  -6   9   6       15.92       18.60      1.84 o
  -5   9   6        2.80        2.82      0.90 o
  -4   9   6       30.56       33.94      1.82 o
  -3   9   6       33.19       28.80      1.05 o
  -2   9   6       25.15       26.41      1.53 o
  -1   9   6       62.07       61.49      1.89 o
   0   9   6      157.10      163.26      3.25 o
   1   9   6      532.87      511.63      6.25 o
   2   9   6       42.61       45.91      1.54 o
   3   9   6       31.58       31.02      1.55 o
   4   9   6       11.97        9.86      1.00 o
   5   9   6       10.29       11.63      1.19 o
   6   9   6        3.00        3.15      1.82 o
  -6  10   6       15.41       17.73      2.97 o
  -5  10   6        6.71        7.87      1.37 o
  -4  10   6        1.06        0.20      0.96 o
  -3  10   6        1.97        2.52      0.74 o
  -2  10   6      164.96      167.37      3.10 o
  -1  10   6       15.37       18.22      1.31 o
   0  10   6      106.56       93.18      2.47 o
   1  10   6      239.77      229.78      4.39 o
   2  10   6       10.53       10.96      1.16 o
   3  10   6        0.11       -0.65      0.65 o
   4  10   6        2.28        2.95      0.94 o
   5  10   6       41.58       45.60      1.81 o
   6  10   6        0.18        1.34      2.86 o
  -6  11   6        2.02       -0.23      2.14 o
  -5  11   6        3.51        3.50      1.21 o
  -4  11   6       10.42        8.17      2.27 o
  -3  11   6        0.26       -0.81      0.81 o
  -2  11   6       48.02       47.36      1.77 o
  -1  11   6      105.53       88.80      2.31 o
   0  11   6      335.45      308.59      5.14 o
   1  11   6        0.13       -0.69      0.73 o
   2  11   6        4.85        4.61      1.01 o
   3  11   6       46.64       44.14      1.89 o
   4  11   6        1.69        2.17      0.95 o
   5  11   6       48.55       52.07      2.31 o
   6  11   6        8.14       11.18      1.72 o
  -5  12   6        2.22        3.29      1.83 o
  -4  12   6        4.35        5.94      1.38 o
  -3  12   6        1.06        0.88      1.18 o
  -2  12   6       19.55       18.14      1.46 o
  -1  12   6       10.94        6.48      1.01 o
   0  12   6      115.34      114.18      2.73 o
   1  12   6      164.35      150.87      3.12 o
   2  12   6       58.48       55.10      2.39 o
   3  12   6       21.46       28.22      1.71 o
   4  12   6       19.59       21.75      1.72 o
   5  12   6        2.54        3.16      1.15 o
  -5  13   6        1.18        1.03      1.28 o
  -4  13   6       12.44       13.53      1.89 o
  -3  13   6       13.41       16.81      2.69 o
  -2  13   6        1.97        2.50      1.02 o
  -1  13   6        0.33        0.12      0.76 o
   0  13   6       14.12       14.55      1.57 o
   1  13   6      102.05      116.40      3.75 o
   2  13   6        6.94        2.99      1.14 o
   3  13   6        3.07        3.63      1.19 o
   4  13   6        0.00        1.52      1.19 o
   5  13   6        0.12        0.95      1.07 o
  -5  14   6        3.45        7.82      1.86 o
  -4  14   6        0.48        0.37      1.34 o
  -3  14   6        0.19       -0.41      1.63 o
  -2  14   6        2.71        2.41      1.20 o
  -1  14   6       24.22       22.36      1.58 o
   0  14   6       44.73       50.94      2.09 o
   1  14   6       19.35       22.79      1.94 o
   2  14   6        1.01        2.17      1.17 o
   3  14   6        9.60       12.13      1.68 o
   4  14   6        0.15        1.05      1.25 o
  -5  15   6        2.48        1.89      1.94 o
  -4  15   6        4.85        5.84      1.97 o
  -3  15   6        0.55        0.55      1.31 o
  -2  15   6        0.94        1.61      1.29 o
  -1  15   6        0.52        2.62      1.19 o
   0  15   6        6.84        5.14      1.39 o
   1  15   6        8.87        8.55      1.54 o
   2  15   6       11.91       11.05      1.97 o
   3  15   6        6.97        5.83      1.96 o
   4  15   6        7.92        8.39      1.72 o
  -4  16   6        2.07        6.21      2.06 o
  -3  16   6        0.55       -1.06      1.45 o
  -2  16   6        3.17        3.93      1.72 o
  -1  16   6        5.58        5.14      1.36 o
   0  16   6        9.01       13.29      2.17 o
   1  16   6        0.21       -1.09      1.09 o
   2  16   6        3.69        3.95      3.14 o
   3  16   6        1.64        1.01      1.50 o
  -3  17   6        6.30        3.70      1.80 o
  -2  17   6       10.95       14.98      2.95 o
  -1  17   6        0.03       -0.23      1.63 o
   0  17   6        8.70       14.42      4.60 o
   1  17   6        7.34        8.05      5.64 o
   2  17   6       15.80       21.12      3.18 o
   3  17   6        0.01       -1.58      1.58 o
  -2  18   6        0.94        2.40      2.19 o
  -1  18   6        1.90        4.79      3.97 o
   0  18   6        3.49        6.95      2.41 o
   1  18   6        3.70        5.02      2.28 o
   2  18   6        3.29        3.76      2.39 o
   0  19   6        8.91        9.78      4.09 o
  -8   1   7        0.00        0.00      1.08 o
  -7   1   7        3.86        4.57      1.09 o
  -6   1   7        1.60        3.08      0.93 o
  -5   1   7        1.71        0.13      0.84 o
  -4   1   7       54.98       59.36      1.25 o
  -3   1   7       93.83       94.06      1.45 o
  -2   1   7        3.56        4.78      0.41 o
  -1   1   7        0.59        0.93      0.32 o
   0   1   7      425.89      403.50      4.25 o
   1   1   7      108.73      102.49      1.60 o
   2   1   7        8.06        4.35      0.54 o
   3   1   7      169.98      157.18      2.01 o
   4   1   7       98.25      101.66      2.32 o
   5   1   7        1.13        1.99      0.95 o
   6   1   7        6.21        9.59      1.27 o
   7   1   7        1.45        2.59      0.93 o
  -7   2   7        2.88        2.74      1.05 o
  -6   2   7        0.76        1.20      0.89 o
  -5   2   7        4.25        4.42      1.09 o
  -4   2   7       23.12       22.82      0.80 o
  -3   2   7        7.65        6.04      0.50 o
  -2   2   7      208.39      232.26      2.38 o
  -1   2   7       99.91      119.50      2.02 o
   0   2   7      160.60      182.38      3.52 o
   1   2   7        2.68        2.58      0.51 o
   2   2   7       98.01       94.16      1.68 o
   3   2   7      560.55      541.93      5.42 o
   4   2   7      172.38      166.49      2.01 o
   5   2   7       17.98       17.57      1.21 o
   6   2   7        3.60        5.36      1.14 o
   7   2   7        0.73       -0.59      1.01 o
  -7   3   7        2.82        3.34      1.49 o
  -6   3   7       23.66       19.78      1.55 o
  -5   3   7        0.69        0.04      0.50 o
  -4   3   7        4.72        3.57      0.58 o
  -3   3   7      429.28      462.59      4.76 o
  -2   3   7        6.39        9.43      0.56 o
  -1   3   7      390.53      414.11      4.43 o
   0   3   7      645.80      683.45      6.46 o
   1   3   7     1325.05     1415.81     12.64 o
   2   3   7       18.33       12.72      0.71 o
   3   3   7       92.08       86.59      2.65 o
   4   3   7       14.62       12.18      0.62 o
   5   3   7        0.47        0.68      0.83 o
   6   3   7        1.18        1.77      0.88 o
   7   3   7        0.46        0.20      1.09 o
  -7   4   7        0.28        0.13      1.02 o
  -6   4   7        7.70        7.58      1.28 o
  -5   4   7       14.52       18.53      1.20 o
  -4   4   7      127.97      135.32      2.26 o
  -3   4   7      613.57      615.81      6.20 o
  -2   4   7      149.22      176.51      2.17 o
  -1   4   7       43.92       34.73      1.02 o
   0   4   7       58.45       64.11      1.21 o
   1   4   7      165.38      169.94      2.27 o
   2   4   7        0.72        0.99      0.43 o
   3   4   7        3.22        1.11      0.46 o
   4   4   7       12.80       13.14      0.68 o
   5   4   7       82.07       73.87      2.28 o
   6   4   7        5.01        6.13      1.09 o
   7   4   7       11.84       11.36      1.34 o
  -7   5   7        2.56        0.22      1.41 o
  -6   5   7        0.18        1.49      1.08 o
  -5   5   7        2.39        2.34      0.82 o
  -4   5   7       42.88       35.99      1.36 o
  -3   5   7        9.54       13.03      0.71 o
  -2   5   7        3.36        2.40      0.44 o
  -1   5   7        0.34        0.32      0.43 o
   0   5   7       42.80       56.69      1.22 o
   1   5   7       34.34       32.83      0.86 o
   2   5   7        3.48        4.22      0.53 o
   3   5   7       52.70       57.35      1.35 o
   4   5   7      132.24      127.02      3.01 o
   5   5   7       21.62       23.88      1.14 o
   6   5   7       32.58       33.35      1.79 o
   7   5   7        0.84        1.29      1.12 o
  -7   6   7        0.00       -1.16      1.16 o
  -6   6   7       36.48       33.97      1.98 o
  -5   6   7       11.92       14.67      1.24 o
  -4   6   7       53.41       52.45      2.38 o
  -3   6   7        0.91        1.55      0.52 o
  -2   6   7       72.21       72.48      1.51 o
  -1   6   7      312.82      322.73      3.91 o
   0   6   7       26.71       41.31      1.22 o
   1   6   7        1.26        0.33      0.44 o
   2   6   7       77.23       79.60      1.57 o
   3   6   7      223.87      195.26      2.97 o
   4   6   7       15.28       11.82      0.82 o
   5   6   7        4.61        5.13      0.82 o
   6   6   7        0.92        2.45      1.20 o
  -7   7   7        2.52       -1.09      1.19 o
  -6   7   7        1.01        2.11      1.07 o
  -5   7   7      149.66      144.77      3.32 o
  -4   7   7       23.87       27.79      2.54 o
  -3   7   7       27.02       25.78      1.02 o
  -2   7   7        5.26        4.63      0.61 o
  -1   7   7      284.58      298.33      3.79 o
   0   7   7      443.13      429.58      4.89 o
   1   7   7       56.04       50.99      1.51 o
   2   7   7      149.20      155.19      2.67 o
   3   7   7      158.04      154.26      2.95 o
   4   7   7       22.72       26.29      1.24 o
   5   7   7       28.82       27.92      1.49 o
   6   7   7        0.04        2.42      1.51 o
  -7   8   7        9.43        9.10      1.63 o
  -6   8   7       20.56       19.30      1.82 o
  -5   8   7        6.05        6.99      1.10 o
  -4   8   7        9.19       10.80      1.12 o
  -3   8   7        7.91        4.19      0.70 o
  -2   8   7      157.40      158.95      2.67 o
  -1   8   7      236.16      214.70      2.92 o
   0   8   7      627.48      623.22      7.60 o
   1   8   7      229.36      221.24      3.46 o
   2   8   7        8.35        6.83      0.76 o
   3   8   7        0.09        0.47      0.67 o
   4   8   7       17.34       16.25      1.23 o
   5   8   7        3.61        2.60      0.94 o
   6   8   7        0.06       -0.34      1.54 o
  -7   9   7        2.42       -0.62      1.84 o
  -6   9   7       16.97       14.85      2.71 o
  -5   9   7       49.24       52.24      1.87 o
  -4   9   7       17.66       18.51      1.25 o
  -3   9   7        2.05        0.96      0.74 o
  -2   9   7      140.43      131.30      3.02 o
  -1   9   7       94.73       79.80      2.08 o
   0   9   7       95.46       91.18      2.59 o
   1   9   7        8.21        5.49      0.95 o
   2   9   7        0.55       -0.22      0.62 o
   3   9   7        7.33        5.74      1.06 o
   4   9   7        0.37        0.60      0.76 o
   5   9   7       18.91       22.38      1.24 o
   6   9   7       49.04       55.24      6.35 o
  -6  10   7        0.06       -1.55      1.72 o
  -5  10   7        2.08        1.85      1.06 o
  -4  10   7        5.29        8.00      1.40 o
  -3  10   7       36.70       35.76      1.80 o
  -2  10   7       52.67       41.99      1.86 o
  -1  10   7        9.58       12.09      1.19 o
   0  10   7        0.00        0.36      0.76 o
   1  10   7       58.79       54.90      1.99 o
   2  10   7        0.29        1.12      0.80 o
   3  10   7        8.44        7.48      1.35 o
   4  10   7        0.83        0.62      0.84 o
   5  10   7        2.84        5.07      1.27 o
   6  10   7        9.32       18.25      4.48 o
  -6  11   7        5.87        7.11      1.30 o
  -5  11   7        2.44        0.21      1.29 o
  -4  11   7       41.58       46.53      3.90 o
  -3  11   7       23.68       19.58      1.84 o
  -2  11   7        0.93        1.10      0.74 o
  -1  11   7        9.62       10.50      1.20 o
   0  11   7        3.83        2.59      0.91 o
   1  11   7       15.73       13.25      1.29 o
   2  11   7        1.59        3.31      0.92 o
   3  11   7        2.02       -0.34      0.97 o
   4  11   7        1.31        1.42      0.93 o
   5  11   7        0.01       -0.08      1.68 o
  -6  12   7        2.34        3.04      1.40 o
  -5  12   7        2.48        2.28      3.12 o
  -4  12   7        7.71        4.42      1.91 o
  -3  12   7       24.73       24.20      3.66 o
  -2  12   7        0.79        0.69      0.88 o
  -1  12   7       12.20       13.73      1.22 o
   0  12   7       50.51       56.81      2.24 o
   1  12   7        1.10       -0.07      0.82 o
   2  12   7        0.00        1.24      1.06 o
   3  12   7        0.42        1.06      0.91 o
   4  12   7        7.52        9.67      1.40 o
   5  12   7        4.15        4.95      1.26 o
  -5  13   7        7.66        7.16      1.73 o
  -4  13   7        4.07        0.95      1.89 o
  -3  13   7        2.02        2.73      1.41 o
  -2  13   7        4.71        1.89      1.04 o
  -1  13   7       83.43       77.88      3.04 o
   0  13   7       18.28       18.98      1.72 o
   1  13   7       10.88       10.78      1.29 o
   2  13   7        6.50        3.74      1.19 o
   3  13   7        2.76        2.78      1.17 o
   4  13   7       38.57       46.56      2.79 o
   5  13   7        7.32        7.46      2.62 o
  -5  14   7        0.78        0.76      1.40 o
  -4  14   7        0.75        2.05      2.20 o
  -3  14   7       11.30       12.27      2.52 o
  -2  14   7       10.09        9.23      1.60 o
  -1  14   7       70.39       85.15      2.65 o
   0  14   7       56.51       62.13      2.83 o
   1  14   7        4.43        5.51      1.40 o
   2  14   7        6.29        6.91      1.41 o
   3  14   7        1.20        1.66      1.35 o
   4  14   7        7.44        7.65      1.66 o
  -4  15   7        2.91        3.07      1.60 o
  -3  15   7        0.96       -0.56      1.66 o
  -2  15   7        4.48        5.52      1.57 o
  -1  15   7       26.58       35.18      2.18 o
   0  15   7       45.35       48.19      3.01 o
   1  15   7        1.76        2.86      1.54 o
   2  15   7       31.77       36.20      2.81 o
   3  15   7        0.54        0.78      1.83 o
   4  15   7        5.99        5.92      1.64 o
  -4  16   7       23.96       24.14      4.02 o
  -3  16   7       15.38       21.82      2.54 o
  -2  16   7        0.05        0.79      2.38 o
  -1  16   7       33.71       38.44      2.61 o
   0  16   7        7.32       10.01      1.73 o
   1  16   7       12.93       10.95      2.06 o
   2  16   7        3.35        4.39      2.51 o
   3  16   7        4.01        5.01      1.95 o
  -3  17   7        7.05        6.73      1.97 o
  -2  17   7       16.83       26.29      3.64 o
  -1  17   7        0.11        2.15      2.12 o
   0  17   7        9.73        8.66      3.36 o
   1  17   7        0.05        0.42      3.79 o
   2  17   7        0.16       -0.39      4.28 o
  -2  18   7        3.62        4.21      3.03 o
  -1  18   7        4.67        2.77      3.71 o
   0  18   7        0.01       -2.00      2.79 o
   1  18   7        0.00        1.08      3.57 o
  -7   0   8        0.16        1.34      1.52 o
  -6   0   8        0.07       -0.02      1.25 o
  -5   0   8       28.30       24.03      2.30 o
  -4   0   8        2.92        1.71      0.63 o
  -3   0   8      178.10      194.33      3.62 o
  -2   0   8      602.98      583.50      7.91 o
  -1   0   8        0.14        0.71      0.59 o
   0   0   8      489.93      474.27      8.44 o
   1   0   8      706.88      716.10     12.75 o
   2   0   8      582.71      525.10      8.08 o
   3   0   8     1025.99      935.22     11.57 o
   4   0   8      235.73      245.68      3.89 o
   5   0   8       51.87       51.30      2.71 o
   6   0   8        0.97        1.31      2.75 o
   7   0   8        5.30        3.15      1.50 o
  -7   1   8        0.76        0.27      1.02 o
  -6   1   8        0.77        1.29      1.12 o
  -5   1   8        1.72        1.54      0.96 o
  -4   1   8       45.86       44.77      1.24 o
  -3   1   8       63.39       68.10      1.35 o
  -2   1   8      420.96      461.46      4.31 o
  -1   1   8        0.32        0.21      0.43 o
   0   1   8      348.57      348.02      5.31 o
   1   1   8      451.15      482.68      5.01 o
   2   1   8       13.83       13.43      0.76 o
   3   1   8      255.39      232.49      2.88 o
   4   1   8       11.07       10.82      0.60 o
   5   1   8       19.10       24.34      1.42 o
   6   1   8        0.28        0.17      0.96 o
   7   1   8        0.73        1.95      0.98 o
  -7   2   8        0.79        0.32      1.05 o
  -6   2   8       27.47       27.88      3.49 o
  -5   2   8      125.39      124.14      3.19 o
  -4   2   8        1.86        1.88      0.71 o
  -3   2   8        0.08       -0.20      0.37 o
  -2   2   8        0.48        0.69      0.45 o
  -1   2   8       24.86       24.14      0.94 o
   0   2   8      954.07      981.29      9.23 o
   1   2   8       47.98       49.92      1.20 o
   2   2   8      233.51      232.14      3.10 o
   3   2   8       10.23       16.37      0.80 o
   4   2   8       10.35       10.67      0.65 o
   5   2   8        4.23        4.44      0.94 o
   6   2   8        0.42        1.32      0.90 o
   7   2   8        2.15        2.21      1.00 o
  -7   3   8        2.02        4.58      1.26 o
  -6   3   8        2.79        4.09      1.80 o
  -5   3   8        0.42        0.85      0.85 o
  -4   3   8       17.41       21.01      1.75 o
  -3   3   8        9.35       15.39      0.71 o
  -2   3   8      363.29      383.05      3.81 o
  -1   3   8      161.98      171.51      2.42 o
   0   3   8       74.13       80.00      1.42 o
   1   3   8      195.03      184.00      2.46 o
   2   3   8      193.58      162.58      2.93 o
   3   3   8       93.73       81.56      1.60 o
   4   3   8       17.51       15.84      0.83 o
   5   3   8       50.29       47.89      1.96 o
   6   3   8        4.95        6.49      1.10 o
   7   3   8        0.34        1.37      1.03 o
  -7   4   8       15.15       17.24      1.95 o
  -6   4   8        1.69        2.51      1.83 o
  -5   4   8       12.31       15.91      1.48 o
  -4   4   8        6.06        7.82      0.95 o
  -3   4   8      197.83      188.73      2.52 o
  -2   4   8        0.98        1.13      0.47 o
  -1   4   8       32.73       48.62      1.27 o
   0   4   8       12.48       16.77      0.76 o
   1   4   8      157.57      161.24      3.34 o
   2   4   8      129.99      134.70      2.23 o
   3   4   8       11.82        6.29      0.71 o
   4   4   8       21.89       21.13      1.19 o
   5   4   8        1.22        1.85      0.62 o
   6   4   8        0.02        0.65      0.93 o
  -7   5   8        0.18       -0.88      1.15 o
  -6   5   8       17.47       17.33      3.40 o
  -5   5   8       56.01       66.29      2.43 o
  -4   5   8       80.08       74.18      2.16 o
  -3   5   8       79.43       74.84      1.76 o
  -2   5   8      380.69      395.98      4.25 o
  -1   5   8      241.44      233.83      3.38 o
   0   5   8       21.07       27.67      0.95 o
   1   5   8       57.64       62.26      1.61 o
   2   5   8        6.06        4.19      0.61 o
   3   5   8       25.78       22.17      1.03 o
   4   5   8       22.94       20.62      1.00 o
   5   5   8        2.15        2.98      0.73 o
   6   5   8        0.02        0.18      1.02 o
  -7   6   8        5.47        3.32      1.44 o
  -6   6   8        2.05        0.26      1.22 o
  -5   6   8       31.37       30.22      2.12 o
  -4   6   8       25.55       26.19      1.66 o
  -3   6   8        0.95        0.44      0.61 o
  -2   6   8       52.65       53.97      1.83 o
  -1   6   8       11.87       10.09      0.80 o
   0   6   8      557.21      547.76      5.46 o
   1   6   8      105.00      116.55      2.09 o
   2   6   8       36.35       39.52      1.27 o
   3   6   8       73.45       66.38      1.69 o
   4   6   8        0.35        1.04      0.56 o
   5   6   8       24.23       30.16      1.42 o
   6   6   8        6.53        5.48      1.62 o
  -7   7   8        0.60       -0.59      1.32 o
  -6   7   8       10.48       12.50      1.79 o
  -5   7   8        5.44        4.41      1.03 o
  -4   7   8       18.94       19.04      1.29 o
  -3   7   8       52.21       50.06      1.95 o
  -2   7   8       78.24       62.80      1.66 o
  -1   7   8        6.71        6.26      0.74 o
   0   7   8      104.96      110.38      2.14 o
   1   7   8       39.57       31.69      1.20 o
   2   7   8      176.49      162.44      2.83 o
   3   7   8       14.91       12.68      0.94 o
   4   7   8        3.67        5.39      0.77 o
   5   7   8       10.52        9.56      1.71 o
   6   7   8        0.16        1.69      1.67 o
  -7   8   8        1.43        1.14      1.99 o
  -6   8   8        0.44       -1.32      1.32 o
  -5   8   8        0.01        0.12      0.93 o
  -4   8   8       10.92       11.95      1.71 o
  -3   8   8       17.86       12.50      1.14 o
  -2   8   8        3.45        3.50      0.70 o
  -1   8   8        0.09        0.58      0.69 o
   0   8   8       10.61        8.80      1.22 o
   1   8   8      123.18      122.67      2.54 o
   2   8   8      308.74      272.09      5.05 o
   3   8   8        1.45       -0.10      0.81 o
   4   8   8       15.07       11.59      1.17 o
   5   8   8        0.38        2.10      1.08 o
   6   8   8        3.54        0.18      2.59 o
  -6   9   8        9.28        9.05      2.59 o
  -5   9   8       10.03       14.52      3.42 o
  -4   9   8        0.24        1.19      1.34 o
  -3   9   8        0.69        0.12      0.91 o
  -2   9   8        0.53        1.19      0.74 o
  -1   9   8       26.40       23.93      1.57 o
   0   9   8       97.93       97.98      2.61 o
   1   9   8      278.12      253.85      4.40 o
   2   9   8      106.09       95.12      2.79 o
   3   9   8        7.28        3.43      1.07 o
   4   9   8        8.47        8.97      1.65 o
   5   9   8        0.26        0.16      0.70 o
   6   9   8        7.22        8.23      3.54 o
  -6  10   8        2.69        5.14      1.16 o
  -5  10   8       34.87       37.22      2.96 o
  -4  10   8        0.10        0.54      1.05 o
  -3  10   8       28.10       28.52      1.94 o
  -2  10   8        4.13        4.27      1.03 o
  -1  10   8       25.84       23.77      1.52 o
   0  10   8      225.23      210.12      4.09 o
   1  10   8       79.21       79.77      2.44 o
   2  10   8       21.72       23.18      2.34 o
   3  10   8        1.74        2.60      1.10 o
   4  10   8       10.53       10.51      1.42 o
   5  10   8        6.85        7.93      1.11 o
  -6  11   8       16.02       16.75      1.99 o
  -5  11   8       12.43       11.33      1.99 o
  -4  11   8       13.48       12.36      2.29 o
  -3  11   8        2.26        2.42      1.39 o
  -2  11   8        6.91        6.44      1.34 o
  -1  11   8        9.92        7.85      1.14 o
   0  11   8        5.01        5.12      1.04 o
   1  11   8       31.35       32.34      1.73 o
   2  11   8       34.26       36.23      1.92 o
   3  11   8        0.33        0.40      1.05 o
   4  11   8       12.04       12.07      1.74 o
   5  11   8       30.91       34.33      2.07 o
  -6  12   8        1.47        1.65      1.40 o
  -5  12   8        0.32        2.73      1.61 o
  -4  12   8       12.26       15.52      3.78 o
  -3  12   8       10.57        8.58      1.43 o
  -2  12   8        0.06       -0.64      0.90 o
  -1  12   8       19.23       16.29      1.48 o
   0  12   8       88.81       89.62      2.78 o
   1  12   8        1.28        0.60      1.00 o
   2  12   8       25.66       19.67      2.47 o
   3  12   8       14.99       14.09      1.59 o
   4  12   8        2.69        1.02      1.13 o
   5  12   8       15.54       20.68      1.79 o
  -5  13   8        0.02        0.87      1.87 o
  -4  13   8       28.14       28.34      2.76 o
  -3  13   8        0.00       -0.49      1.38 o
  -2  13   8        0.39       -0.09      0.98 o
  -1  13   8        3.70        5.36      1.06 o
   0  13   8        0.96        2.37      0.98 o
   1  13   8       61.29       66.29      2.72 o
   2  13   8        2.09        2.68      1.15 o
   3  13   8        5.62        4.34      1.58 o
   4  13   8        0.53        0.61      1.23 o
  -5  14   8        6.01        6.25      2.22 o
  -4  14   8        0.46        4.91      3.08 o
  -3  14   8        2.87        2.01      1.71 o
  -2  14   8        1.13        0.54      1.24 o
  -1  14   8       87.04       98.50      2.94 o
   0  14   8       57.86       52.34      2.20 o
   1  14   8        0.09        1.55      1.11 o
   2  14   8        2.07        3.38      1.29 o
   3  14   8        3.93        4.28      1.55 o
   4  14   8        2.42        1.48      1.39 o
  -4  15   8        2.04        1.59      1.55 o
  -3  15   8        2.52       -1.29      1.90 o
  -2  15   8        1.46       -0.10      1.37 o
  -1  15   8        7.80        5.08      1.38 o
   0  15   8        6.96        5.25      1.36 o
   1  15   8        0.01        0.41      1.15 o
   2  15   8        0.48        0.20      1.34 o
   3  15   8       13.23        7.85      1.99 o
  -4  16   8        0.23        0.93      2.13 o
  -3  16   8        2.83        1.80      2.24 o
  -2  16   8       19.72       17.74      2.48 o
  -1  16   8       46.78       56.89      3.08 o
   0  16   8        1.11        2.18      2.90 o
   1  16   8        4.13        3.46      1.93 o
   2  16   8       20.85       17.91      2.92 o
   3  16   8        2.55        2.47      1.62 o
  -3  17   8        2.94        2.44      1.91 o
  -2  17   8       19.64       21.77      5.69 o
  -1  17   8        0.01        3.21      2.37 o
   0  17   8        0.57       -1.71      1.71 o
   1  17   8        6.08        6.97      2.42 o
   2  17   8        0.53        1.68      1.89 o
  -2  18   8        0.37        3.80      2.43 o
   0  18   8        2.63        5.73      3.86 o
   1  18   8        1.90        2.99      2.22 o
  -7   1   9        4.38        4.49      1.53 o
  -6   1   9        0.22        0.36      1.41 o
  -5   1   9       47.61       46.95      4.77 o
  -4   1   9       14.34       11.98      1.12 o
  -3   1   9        3.96        3.91      0.59 o
  -2   1   9        5.21        6.16      0.62 o
  -1   1   9        3.04        6.24      0.64 o
   0   1   9      281.59      289.08      3.62 o
   1   1   9       25.03       30.91      1.01 o
   2   1   9       75.88       68.66      1.48 o
   3   1   9      258.94      235.45      3.32 o
   4   1   9      134.21      137.05      2.34 o
   5   1   9        1.07        0.01      0.79 o
   6   1   9        0.83        1.14      0.92 o
  -7   2   9        0.78        0.73      2.37 o
  -6   2   9        3.83        5.26      1.15 o
  -5   2   9        3.48        2.50      1.00 o
  -4   2   9       75.60       77.29      2.29 o
  -3   2   9      161.32      165.15      2.36 o
  -2   2   9        8.40        8.25      0.70 o
  -1   2   9      424.12      435.41      5.22 o
   0   2   9      620.46      672.14      9.61 o
   1   2   9       82.66       73.30      1.50 o
   2   2   9      164.44      169.17      2.44 o
   3   2   9      469.88      469.98      5.49 o
   4   2   9       37.68       42.81      1.32 o
   5   2   9        3.98        1.94      0.91 o
   6   2   9       20.23       17.54      1.66 o
  -7   3   9        1.63        1.80      1.29 o
  -6   3   9       18.82       24.12      1.91 o
  -5   3   9        3.19        1.66      0.98 o
  -4   3   9       89.74       88.93      2.48 o
  -3   3   9      185.95      192.47      2.62 o
  -2   3   9      111.68      121.89      2.10 o
  -1   3   9       12.29       13.74      0.87 o
   0   3   9       20.04       18.75      0.78 o
   1   3   9       94.93      117.54      1.94 o
   2   3   9      217.01      190.13      2.66 o
   3   3   9      351.41      328.37      4.50 o
   4   3   9        0.00        0.56      0.52 o
   5   3   9        0.00        0.12      0.53 o
   6   3   9        5.13        5.84      1.18 o
  -7   4   9        6.13        5.16      1.52 o
  -6   4   9       48.86       47.65      4.70 o
  -5   4   9       52.71       47.48      1.87 o
  -4   4   9        5.52        4.02      0.85 o
  -3   4   9       59.67       62.27      1.58 o
  -2   4   9        8.89       11.72      0.84 o
  -1   4   9        0.00       -0.38      0.47 o
   0   4   9      121.34       99.69      2.43 o
   1   4   9       33.07       34.04      1.23 o
   2   4   9       33.33       32.22      1.25 o
   3   4   9      102.24       92.06      1.96 o
   4   4   9       66.17       72.39      2.07 o
   5   4   9        0.56        1.21      0.67 o
   6   4   9        7.65        5.25      1.21 o
  -7   5   9        4.40        4.99      1.56 o
  -6   5   9        1.23       -0.20      1.32 o
  -5   5   9       17.17       14.29      1.42 o
  -4   5   9       71.28       73.25      2.24 o
  -3   5   9      382.17      372.22      4.51 o
  -2   5   9        6.19        8.41      0.77 o
  -1   5   9        0.09       -0.53      0.53 o
   0   5   9      372.61      373.14      4.37 o
   1   5   9       45.15       41.74      1.23 o
   2   5   9        0.00       -0.53      0.53 o
   3   5   9       57.01       47.18      1.48 o
   4   5   9       32.09       31.37      1.25 o
   5   5   9       36.68       41.36      1.61 o
   6   5   9        5.45        9.13      1.73 o
  -7   6   9        0.54        0.30      1.32 o
  -6   6   9        2.53        2.89      1.42 o
  -5   6   9       38.74       48.50      2.28 o
  -4   6   9        1.03        0.14      0.89 o
  -3   6   9      303.61      325.98      4.50 o
  -2   6   9       18.63       14.75      1.02 o
  -1   6   9        0.55        0.67      0.59 o
   0   6   9        0.09       -0.16      0.55 o
   1   6   9       10.35       14.04      1.06 o
   2   6   9       24.95       22.70      1.12 o
   3   6   9      120.96      108.85      3.81 o
   4   6   9        3.43        2.34      0.68 o
   5   6   9       30.64       34.08      1.79 o
   6   6   9        0.42       -0.69      1.37 o
  -7   7   9        0.01        0.40      1.89 o
  -6   7   9        1.91       -0.68      1.30 o
  -5   7   9        8.96        5.56      1.28 o
  -4   7   9        0.30        0.09      0.96 o
  -3   7   9       22.79       17.57      1.29 o
  -2   7   9       12.00       13.26      0.97 o
  -1   7   9       22.85       21.35      1.20 o
   0   7   9        0.37        0.15      0.68 o
   1   7   9       88.92       99.45      2.29 o
   2   7   9       34.61       35.94      1.93 o
   3   7   9        6.18        9.75      1.16 o
   4   7   9       11.58       12.19      1.07 o
   5   7   9        0.21        0.09      1.23 o
   6   7   9        0.36       -0.97      2.52 o
  -7   8   9        0.79        0.67      2.02 o
  -6   8   9        6.30        8.19      1.17 o
  -5   8   9       12.45       11.47      1.94 o
  -4   8   9        2.70        1.69      1.12 o
  -3   8   9       17.29       10.16      1.57 o
  -2   8   9        0.01        0.84      0.68 o
  -1   8   9      536.15      502.94      7.13 o
   0   8   9        0.77        1.42      0.74 o
   1   8   9       24.43       26.26      1.47 o
   2   8   9        3.18        3.90      1.05 o
   3   8   9        9.95       11.33      1.43 o
   4   8   9        0.31        0.81      1.35 o
   5   8   9        0.22        1.37      0.94 o
   6   8   9        2.30        2.86      2.81 o
  -6   9   9       18.40       16.54      1.60 o
  -5   9   9        9.30       13.00      2.31 o
  -4   9   9        0.05        0.19      2.17 o
  -3   9   9        0.45       -0.15      1.03 o
  -2   9   9      102.81       97.84      2.74 o
  -1   9   9      148.34      144.07      3.32 o
   0   9   9       49.22       54.31      2.40 o
   1   9   9      439.45      401.40      6.14 o
   2   9   9        5.15        4.53      1.14 o
   3   9   9        5.42        6.03      1.26 o
   4   9   9        0.73        0.29      0.92 o
   5   9   9       14.96       23.50      1.55 o
  -6  10   9        0.06        0.30      1.25 o
  -5  10   9       10.07       14.66      3.71 o
  -4  10   9        1.79       -1.35      1.69 o
  -3  10   9       24.79       25.11      3.24 o
  -2  10   9       48.37       39.46      2.40 o
  -1  10   9        2.65        3.58      0.95 o
   0  10   9       40.64       43.75      1.96 o
   1  10   9       14.09       14.93      1.34 o
   2  10   9        1.19        0.29      0.82 o
   3  10   9       17.76       12.37      1.66 o
   4  10   9        2.33        0.85      1.30 o
   5  10   9        5.06        7.04      1.16 o
  -6  11   9        0.87        0.38      1.42 o
  -5  11   9       19.34       33.22      5.01 o
  -4  11   9        0.77       -0.25      1.77 o
  -3  11   9        2.16        1.15      1.09 o
  -2  11   9       47.62       42.92      2.38 o
  -1  11   9        7.41        7.14      1.17 o
   0  11   9       41.70       32.50      2.23 o
   1  11   9      109.92      111.87      3.38 o
   2  11   9        0.00        1.33      0.94 o
   3  11   9        4.80        5.33      1.40 o
   4  11   9        0.04        0.81      1.05 o
   5  11   9        4.73        5.66      1.27 o
  -5  12   9        2.17       11.74      4.17 o
  -4  12   9        3.09        2.90      1.82 o
  -3  12   9        1.88        0.52      1.28 o
  -2  12   9        4.03        2.73      1.20 o
  -1  12   9        0.23        1.09      0.91 o
   0  12   9      142.79      155.14      3.76 o
   1  12   9        5.12        2.37      1.30 o
   2  12   9        2.98        2.66      1.19 o
   3  12   9        7.90        8.73      1.63 o
   4  12   9        7.91       10.03      1.86 o
   5  12   9        0.93        2.32      1.11 o
  -5  13   9        0.01       -1.09      1.61 o
  -4  13   9        4.03        4.03      1.81 o
  -3  13   9        2.24        4.67      2.22 o
  -2  13   9        3.13        3.95      1.19 o
  -1  13   9       11.05        9.94      1.42 o
   0  13   9       12.44       11.29      1.49 o
   1  13   9       12.72       13.69      1.63 o
   2  13   9        1.48        1.04      1.19 o
   3  13   9        0.01        0.85      1.28 o
   4  13   9       11.72       14.57      2.45 o
  -5  14   9        1.67        2.06      1.71 o
  -4  14   9        3.69       -0.06      1.86 o
  -3  14   9        0.60        0.87      1.93 o
  -2  14   9        1.38        1.69      1.44 o
  -1  14   9       26.03       32.22      2.55 o
   0  14   9        0.26        0.40      0.96 o
   1  14   9        3.33        2.70      1.33 o
   2  14   9        3.51        0.90      1.38 o
   3  14   9        2.00        0.27      1.98 o
   4  14   9        0.50        1.79      1.36 o
  -4  15   9        1.81        2.50      2.20 o
  -3  15   9        3.98        5.00      2.42 o
  -2  15   9       60.79       67.75      5.82 o
  -1  15   9        0.03        1.48      1.32 o
   0  15   9       10.05       10.54      1.55 o
   1  15   9        4.85        1.28      1.71 o
   2  15   9        0.06       -1.57      1.57 o
   3  15   9        1.44        1.13      1.49 o
  -3  16   9       16.96       25.08      3.69 o
  -2  16   9        8.45        9.47      2.89 o
  -1  16   9       29.47       29.69      2.52 o
   0  16   9        3.64        1.18      4.27 o
   1  16   9        0.16       -1.58      1.58 o
   2  16   9        1.08       -0.51      1.84 o
  -3  17   9        3.64        9.54      4.04 o
  -2  17   9        0.28        3.73      2.69 o
  -1  17   9        0.27        0.68      2.28 o
   0  17   9        0.79        1.37      2.05 o
   1  17   9        3.86        2.11      2.01 o
   2  17   9        0.43        3.06      3.02 o
   0  18   9        2.18        1.00      3.21 o
  -7   0  10        8.32       11.82      2.13 o
  -6   0  10        5.56        9.23      1.82 o
  -5   0  10       14.24       13.59      1.82 o
  -4   0  10       39.98       43.62      2.66 o
  -3   0  10      338.43      314.12      6.09 o
  -2   0  10     1142.16     1160.29     31.30 o
  -1   0  10      929.21      925.46     13.93 o
   0   0  10       58.13       69.76      2.39 o
   1   0  10        0.52       -0.15      1.18 o
   2   0  10      335.89      312.94      5.74 o
   3   0  10       22.18       16.78      1.39 o
   4   0  10       82.75       80.97      4.13 o
   5   0  10        1.33        2.06      2.05 o
   6   0  10       17.94       22.55      3.96 o
  -7   1  10        5.29        8.01      1.49 o
  -6   1  10        3.34        3.50      1.28 o
  -5   1  10        7.53        7.45      1.12 o
  -4   1  10        6.91        6.20      1.05 o
  -3   1  10      223.99      221.55      3.41 o
  -2   1  10       52.48       43.75      1.47 o
  -1   1  10        6.73        6.34      0.84 o
   0   1  10      144.91      176.29      2.83 o
   1   1  10       33.35       41.96      1.83 o
   2   1  10      203.68      184.67      2.87 o
   3   1  10       31.42       23.26      1.78 o
   4   1  10        2.83        3.33      0.65 o
   5   1  10        0.06       -0.05      0.86 o
   6   1  10        0.20        0.37      0.99 o
  -7   2  10        4.55        6.35      1.44 o
  -6   2  10       44.49       38.43      2.31 o
  -5   2  10        4.90        4.67      1.40 o
  -4   2  10       27.98       32.19      2.27 o
  -3   2  10        0.03       -0.61      0.66 o
  -2   2  10       10.93       14.09      0.95 o
  -1   2  10      406.37      393.74      4.97 o
   0   2  10      175.63      163.55      2.72 o
   1   2  10       67.95       72.33      1.66 o
   2   2  10      399.83      342.56      4.37 o
   3   2  10      119.57      125.42      2.34 o
   4   2  10       12.38       14.69      0.93 o
   5   2  10        1.53        2.08      0.64 o
   6   2  10        0.24        0.62      1.00 o
  -7   3  10        1.83        3.73      1.49 o
  -6   3  10        0.09        0.37      1.39 o
  -5   3  10        1.03       -0.32      0.90 o
  -4   3  10       12.13       10.18      1.53 o
  -3   3  10        9.26        8.32      0.89 o
  -2   3  10        0.25        0.07      0.57 o
  -1   3  10        0.24        0.36      0.55 o
   0   3  10        7.03        5.10      0.62 o
   1   3  10       15.30       15.06      0.87 o
   2   3  10      777.94      703.36      7.63 o
   3   3  10       15.78       12.96      0.92 o
   4   3  10       17.92       20.39      1.27 o
   5   3  10       12.00       12.99      1.38 o
   6   3  10        1.03        3.46      1.44 o
  -7   4  10        0.48        1.02      2.52 o
  -6   4  10        3.29        6.42      1.41 o
  -5   4  10        2.64        1.73      1.14 o
  -4   4  10       28.24       30.91      1.50 o
  -3   4  10      100.18       99.86      2.18 o
  -2   4  10       10.49        8.07      0.80 o
  -1   4  10       27.71       22.58      1.23 o
   0   4  10        4.31        5.32      0.59 o
   1   4  10       23.59       25.11      1.19 o
   2   4  10      285.91      307.59      4.44 o
   3   4  10       86.89       80.10      1.90 o
   4   4  10       14.60       14.59      0.98 o
   5   4  10       24.30       25.36      1.34 o
   6   4  10        5.35        5.46      1.55 o
  -7   5  10        0.76        0.25      1.34 o
  -6   5  10        0.31        0.94      1.28 o
  -5   5  10        2.87        1.19      0.96 o
  -4   5  10       11.89        6.64      1.07 o
  -3   5  10       84.65       89.57      2.00 o
  -2   5  10       16.84       14.07      0.96 o
  -1   5  10       94.14      104.41      2.25 o
   0   5  10       45.77       42.16      1.58 o
   1   5  10       16.57       14.73      0.85 o
   2   5  10      212.68      189.52      3.94 o
   3   5  10        0.13        0.31      0.59 o
   4   5  10        3.79        6.92      0.89 o
   5   5  10        2.25        2.66      0.93 o
   6   5  10        3.58        5.84      2.35 o
  -7   6  10        0.03        0.25      1.82 o
  -6   6  10        2.47        2.11      1.43 o
  -5   6  10        1.69        1.88      1.06 o
  -4   6  10       38.60       35.60      1.91 o
  -3   6  10        2.06        1.64      0.74 o
  -2   6  10       40.40       31.93      1.40 o
  -1   6  10        4.33        4.36      0.89 o
   0   6  10      318.84      337.07      5.86 o
   1   6  10        3.71        4.31      1.16 o
   2   6  10       23.96       18.27      1.48 o
   3   6  10        5.09        5.13      0.84 o
   4   6  10        3.65        3.54      0.84 o
   5   6  10       14.25       16.39      1.63 o
   6   6  10        8.38       12.67      2.80 o
  -7   7  10        4.39        4.93      2.37 o
  -6   7  10        4.72        7.78      2.44 o
  -5   7  10        0.23        0.54      1.50 o
  -4   7  10       38.17       43.46      2.12 o
  -3   7  10      176.21      160.13      7.10 o
  -2   7  10       70.95       62.73      2.11 o
  -1   7  10       17.94       12.47      1.36 o
   0   7  10      161.43      142.30      3.53 o
   1   7  10      127.10      106.35      3.82 o
   2   7  10        2.12        1.47      1.04 o
   3   7  10        4.02        2.09      0.82 o
   4   7  10        0.28        1.39      0.84 o
   5   7  10        0.20        0.49      0.66 o
   6   7  10        3.08        5.11      3.37 o
  -6   8  10        0.41       -0.58      0.96 o
  -5   8  10        0.01       -1.26      1.28 o
  -4   8  10       62.22       70.56      3.21 o
  -3   8  10        4.48        4.23      1.74 o
  -2   8  10       34.41       35.21      2.16 o
  -1   8  10        0.29       -0.08      0.76 o
   0   8  10      174.03      160.20      3.48 o
   1   8  10        1.25       -0.32      0.71 o
   2   8  10      138.10      132.15      3.95 o
   3   8  10        3.30        4.30      1.16 o
   4   8  10       10.69        9.74      1.99 o
   5   8  10        7.46       10.51      2.11 o
  -6   9  10        5.17        7.33      2.32 o
  -5   9  10        3.53        4.02      2.15 o
  -4   9  10        9.97        7.93      2.48 o
  -3   9  10       44.36       39.62      3.72 o
  -2   9  10        0.64       -0.22      0.83 o
  -1   9  10       81.61       90.66      2.70 o
   0   9  10        0.99        1.04      0.82 o
   1   9  10       35.47       40.34      1.89 o
   2   9  10       31.99       26.18      3.27 o
   3   9  10        3.11        1.29      1.04 o
   4   9  10        4.20        3.27      1.96 o
   5   9  10        7.16        5.68      1.12 o
  -6  10  10        3.41        8.30      1.68 o
  -5  10  10        0.90       -0.13      2.50 o
  -4  10  10        8.20       13.81      3.82 o
  -3  10  10       13.88       15.03      3.57 o
  -2  10  10       12.12       12.37      1.36 o
  -1  10  10        0.29        1.04      1.06 o
   0  10  10        2.31        3.71      1.05 o
   1  10  10       34.45       34.07      2.81 o
   2  10  10       36.84       40.10      2.42 o
   3  10  10        1.18        2.49      1.19 o
   4  10  10        4.69        5.22      1.34 o
   5  10  10        0.69        2.40      1.08 o
  -6  11  10        0.02        2.57      1.59 o
  -5  11  10        0.40       -0.59      2.21 o
  -4  11  10        6.72        5.27      2.34 o
  -3  11  10        3.61        5.10      1.59 o
  -2  11  10        5.50        3.97      1.26 o
  -1  11  10        6.90        5.21      1.09 o
   0  11  10        0.63        1.30      1.45 o
   1  11  10        2.55        0.64      1.03 o
   2  11  10       32.46       36.83      5.97 o
   3  11  10        0.15        0.75      1.10 o
   4  11  10        2.24        3.39      1.32 o
   5  11  10        3.59        4.94      1.22 o
  -5  12  10        0.79       -0.47      3.16 o
  -4  12  10       19.50       17.72      3.23 o
  -3  12  10        7.10        6.14      1.76 o
  -2  12  10       16.96       11.82      1.76 o
  -1  12  10       11.40       10.95      1.44 o
   0  12  10      106.55      106.98      3.19 o
   1  12  10        0.18        0.97      1.05 o
   2  12  10        0.00        1.97      2.30 o
   3  12  10       11.36        9.69      1.74 o
   4  12  10       11.51       14.24      2.07 o
  -5  13  10        2.50        1.92      3.52 o
  -4  13  10        6.61        9.74      4.12 o
  -3  13  10        3.53        8.02      2.58 o
  -2  13  10        6.16        9.64      1.65 o
  -1  13  10       69.25       63.69      2.68 o
   0  13  10        5.71        7.16      1.33 o
   1  13  10        0.01        0.32      1.10 o
   2  13  10        3.40        1.88      1.31 o
   3  13  10       13.59       10.75      1.94 o
   4  13  10       11.41       15.39      2.01 o
  -4  14  10        3.96        6.91      3.94 o
  -3  14  10        3.09        1.15      1.93 o
  -2  14  10        1.17        1.07      1.37 o
  -1  14  10       60.50       65.09      5.09 o
   0  14  10        0.00       -0.62      1.19 o
   1  14  10        0.47        0.20      1.25 o
   2  14  10        0.24       -0.36      1.34 o
   3  14  10        1.51        2.58      1.90 o
  -4  15  10        0.61        0.89      2.15 o
  -3  15  10        0.62        2.61      3.58 o
  -2  15  10        2.56        0.84      1.77 o
  -1  15  10        7.80        4.81      1.62 o
   0  15  10        1.48        3.02      1.37 o
   1  15  10        3.04        1.08      3.65 o
   2  15  10        8.83       10.62      2.46 o
   3  15  10        0.18        0.38      1.61 o
  -3  16  10        5.47        6.72      3.01 o
  -2  16  10       14.73       21.79      3.58 o
  -1  16  10        3.48        3.71      2.13 o
   0  16  10        6.54       10.86      3.53 o
   1  16  10        3.66        5.73      2.14 o
   2  16  10       27.97       29.52      3.49 o
  -2  17  10        0.93        0.81      2.63 o
   0  17  10        0.09        0.83      2.96 o
   1  17  10        1.86        5.28      2.40 o
  -7   1  11        0.44        1.09      1.46 o
  -6   1  11        0.01        0.66      1.03 o
  -5   1  11        1.18        0.68      1.27 o
  -4   1  11      107.72      104.84      2.92 o
  -3   1  11        8.91        9.40      0.94 o
  -2   1  11      294.39      284.04      5.62 o
  -1   1  11      119.61      116.98      2.36 o
   0   1  11       93.03       92.19      2.03 o
   1   1  11        0.55        0.15      0.54 o
   2   1  11       90.89       82.98      1.95 o
   3   1  11        7.95        8.33      0.84 o
   4   1  11        2.92        1.57      0.80 o
   5   1  11        1.18        0.19      0.63 o
   6   1  11        0.24        0.18      1.76 o
  -7   2  11        0.35        2.12      1.32 o
  -6   2  11        1.41        0.68      1.12 o
  -5   2  11       17.34       20.12      1.55 o
  -4   2  11       36.68       34.25      1.80 o
  -3   2  11      170.83      175.80      3.08 o
  -2   2  11       10.25       10.54      0.96 o
  -1   2  11      292.73      293.10      4.62 o
   0   2  11       25.81       27.72      1.22 o
   1   2  11       59.77       67.95      1.71 o
   2   2  11       59.10       68.48      1.76 o
   3   2  11       43.44       44.15      1.47 o
   4   2  11        0.97       -0.30      0.57 o
   5   2  11       50.15       56.05      2.02 o
   6   2  11        2.89       -0.47      1.96 o
  -7   3  11        0.37        0.27      1.36 o
  -6   3  11       10.93       14.05      1.85 o
  -5   3  11        0.01        0.42      0.98 o
  -4   3  11       47.50       52.46      2.18 o
  -3   3  11       48.34       45.21      1.60 o
  -2   3  11       52.41       53.77      1.67 o
  -1   3  11       48.00       50.00      1.62 o
   0   3  11       96.67      104.00      2.40 o
   1   3  11       75.04       65.17      1.66 o
   2   3  11       44.94       29.22      1.22 o
   3   3  11       10.95       11.92      0.95 o
   4   3  11       28.34       30.66      1.29 o
   5   3  11        0.08       -0.16      0.76 o
   6   3  11        2.30       -0.16      1.84 o
  -7   4  11        1.71        2.95      1.73 o
  -6   4  11        2.96        2.47      1.37 o
  -5   4  11       31.23       28.81      2.06 o
  -4   4  11        5.25        4.02      1.48 o
  -3   4  11        1.74        1.21      0.75 o
  -2   4  11       19.38       21.54      1.19 o
  -1   4  11        4.30        8.36      0.98 o
   0   4  11       21.35       23.08      1.17 o
   1   4  11       96.98       83.12      2.05 o
   2   4  11       38.35       32.07      1.52 o
   3   4  11       41.90       38.44      1.55 o
   4   4  11       45.11       43.91      1.67 o
   5   4  11       17.11       20.47      1.69 o
   6   4  11        0.18       -1.53      1.90 o
  -7   5  11        0.03        0.15      2.85 o
  -6   5  11       10.23       10.14      1.74 o
  -5   5  11        6.17        8.57      1.50 o
  -4   5  11      175.57      165.35      3.45 o
  -3   5  11        0.02       -0.57      0.73 o
  -2   5  11      219.24      208.64      3.49 o
  -1   5  11      167.89      166.27      4.47 o
   0   5  11      193.58      165.88      5.30 o
   1   5  11      316.53      320.23      5.22 o
   2   5  11        1.24        0.54      0.72 o
   3   5  11        6.95        4.99      1.05 o
   4   5  11        6.02        4.11      1.37 o
   5   5  11       11.75       16.05      1.74 o
   6   5  11        0.96       -1.81      2.72 o
  -7   6  11        0.63        0.96      5.36 o
  -6   6  11        0.03       -0.51      4.38 o
  -5   6  11        4.11        4.00      1.38 o
  -4   6  11       57.54       55.90      2.82 o
  -3   6  11      211.36      213.42      4.44 o
  -2   6  11       55.75       53.13      2.50 o
  -1   6  11      134.84      127.89      3.43 o
   0   6  11      140.70      145.35      4.14 o
   1   6  11      122.62      122.40      3.76 o
   2   6  11       43.71       47.11      2.77 o
   3   6  11       21.48       20.56      2.03 o
   4   6  11       29.85       31.27      1.72 o
   5   6  11        3.62        1.86      0.75 o
   6   6  11       10.71        8.23      3.79 o
  -6   7  11        0.34        1.51      1.73 o
  -5   7  11        0.98        0.05      1.95 o
  -4   7  11       35.59       36.54      2.43 o
  -3   7  11       36.58       37.10      3.04 o
  -2   7  11       80.74       91.75      2.96 o
  -1   7  11        4.35        3.80      1.09 o
   0   7  11      204.64      193.40      5.06 o
   1   7  11      114.32      121.81      3.84 o
   2   7  11       23.15       21.32      2.13 o
   3   7  11        9.13        8.22      2.52 o
   4   7  11        8.30       12.13      1.50 o
   5   7  11       13.59       18.21      1.39 o
  -6   8  11        0.01        4.98      3.87 o
  -5   8  11       16.61       21.64      4.40 o
  -4   8  11       26.00       25.10      3.05 o
  -3   8  11        8.31        6.81      2.03 o
  -2   8  11       30.97       23.13      2.04 o
  -1   8  11       19.40       21.40      2.30 o
   0   8  11        0.08        0.42      0.90 o
   1   8  11       37.91       38.31      2.33 o
   2   8  11        4.20        2.70      1.32 o
   3   8  11        4.03        3.86      1.19 o
   4   8  11        0.59        2.03      1.06 o
   5   8  11        0.21        0.67      0.89 o
  -6   9  11        0.38       -0.37      3.11 o
  -5   9  11        9.91       13.48      2.77 o
  -4   9  11       27.16       30.69      3.33 o
  -3   9  11        0.46       -1.02      1.53 o
  -2   9  11        4.15        3.67      1.31 o
  -1   9  11       14.96       16.17      1.43 o
   0   9  11       48.66       44.69      2.05 o
   1   9  11      110.63       93.33      3.53 o
   2   9  11        7.42        7.23      1.35 o
   3   9  11        0.84        0.55      1.00 o
   4   9  11        1.99        1.46      1.26 o
   5   9  11       41.10       53.90      2.46 o
  -6  10  11        1.17        1.93      1.39 o
  -5  10  11        1.70       -0.03      2.21 o
  -4  10  11        2.49        1.90      1.99 o
  -3  10  11       18.69       15.91      3.84 o
  -2  10  11        0.88        1.18      1.08 o
  -1  10  11        9.38       11.11      1.33 o
   0  10  11       15.20       18.64      1.57 o
   1  10  11       12.20       13.42      1.52 o
   2  10  11       13.61       13.66      1.72 o
   3  10  11        0.78       -0.15      1.03 o
   4  10  11       14.01       19.87      1.99 o
   5  10  11       18.82       19.05      1.68 o
  -5  11  11        1.19       -0.89      3.04 o
  -4  11  11        0.73        1.07      2.09 o
  -3  11  11        1.30        1.27      1.95 o
  -2  11  11        6.40        5.15      1.39 o
  -1  11  11        4.90        4.63      1.13 o
   0  11  11        0.66        1.86      1.03 o
   1  11  11       47.32       46.18      2.44 o
   2  11  11       49.23       54.47      2.88 o
   3  11  11        6.89        6.76      2.69 o
   4  11  11       18.35       21.03      2.12 o
  -5  12  11        1.65        0.73      3.61 o
  -4  12  11        2.32        3.59      2.44 o
  -3  12  11        4.57        4.99      3.23 o
  -2  12  11        0.13        0.89      1.28 o
  -1  12  11       11.38       13.87      1.61 o
   0  12  11        3.05        3.99      1.20 o
   1  12  11        0.06       -1.04      1.04 o
   2  12  11        2.54        1.65      1.53 o
   3  12  11        5.64        8.78      2.40 o
   4  12  11       10.53       15.57      1.97 o
  -5  13  11        0.96        3.37      3.79 o
  -4  13  11        0.96        2.44      3.59 o
  -3  13  11        2.85        4.02      2.25 o
  -2  13  11        0.71        1.21      1.62 o
  -1  13  11        0.26       -1.00      1.00 o
   0  13  11        6.79        4.36      1.79 o
   1  13  11       25.22       26.13      2.64 o
   2  13  11        9.33        7.64      2.31 o
   3  13  11        2.87        2.10      1.50 o
   4  13  11        0.70        2.40      3.17 o
  -4  14  11        0.82        5.95      4.09 o
  -3  14  11        3.24        1.62      2.18 o
  -2  14  11        7.17        5.96      1.95 o
  -1  14  11        0.02        0.29      1.36 o
   0  14  11        2.66        3.36      1.49 o
   1  14  11       25.72       29.40      2.72 o
   2  14  11        1.99        4.16      3.01 o
   3  14  11        1.81        1.98      1.55 o
  -3  15  11       10.91       16.79      3.37 o
  -2  15  11       86.54       99.00      4.64 o
  -1  15  11        0.65        2.30      1.53 o
   0  15  11        9.42       10.14      2.41 o
   1  15  11        4.47        4.71      2.01 o
   2  15  11        6.37       10.74      2.45 o
  -3  16  11        0.27       -1.21      2.23 o
  -2  16  11        9.18        5.82      2.67 o
  -1  16  11        4.45        2.01      3.81 o
   0  16  11        0.01        1.29      2.02 o
   1  16  11        1.53        3.75      2.16 o
   2  16  11        4.16        1.22      2.77 o
   0  17  11        3.52        4.86      3.62 o
  -7   0  12        5.19        5.53      2.45 o
  -6   0  12       45.19       56.28      3.62 o
  -5   0  12        2.46        1.85      1.53 o
  -4   0  12       34.08       33.94      2.66 o
  -3   0  12      131.15      123.46      3.68 o
  -2   0  12      490.06      486.95      9.94 o
  -1   0  12      774.69      762.60     15.53 o
   0   0  12       44.29       50.35      3.01 o
   1   0  12      313.47      314.34     10.80 o
   2   0  12      152.25      154.31      3.91 o
   3   0  12        3.14        3.03      1.11 o
   4   0  12       39.24       49.66      3.67 o
   5   0  12       66.48       75.39      2.92 o
   6   0  12        0.15        2.15      2.74 o
  -7   1  12        9.41        9.19      1.73 o
  -6   1  12        4.02        5.17      1.38 o
  -5   1  12        9.81        9.61      1.39 o
  -4   1  12        9.72        8.57      1.30 o
  -3   1  12        4.13        3.19      0.82 o
  -2   1  12       11.40       14.47      1.11 o
  -1   1  12      130.08      123.94      3.24 o
   0   1  12      127.97      118.63      3.12 o
   1   1  12        0.34       -0.72      0.72 o
   2   1  12       86.83       80.84      2.16 o
   3   1  12       64.60       60.12      1.91 o
   4   1  12        2.48        2.70      0.89 o
   5   1  12        3.28        5.42      0.78 o
   6   1  12        7.15       10.85      4.22 o
  -7   2  12        0.09        0.19      1.41 o
  -6   2  12       25.87       30.51      2.27 o
  -5   2  12        3.50        1.50      1.38 o
  -4   2  12        0.01       -0.92      0.92 o
  -3   2  12       35.86       41.01      1.84 o
  -2   2  12       23.05       24.67      1.29 o
  -1   2  12        6.16        2.49      0.98 o
   0   2  12       66.74       57.69      2.17 o
   1   2  12      192.62      162.13      3.50 o
   2   2  12      208.30      174.96      3.66 o
   3   2  12        7.02        8.30      1.07 o
   4   2  12       25.94       28.46      1.63 o
   5   2  12        0.49        1.28      0.67 o
   6   2  12        3.93        3.44      2.25 o
  -7   3  12        5.98       11.23      2.28 o
  -6   3  12       11.13       14.54      1.89 o
  -5   3  12        5.78        8.52      1.34 o
  -4   3  12       18.52       20.76      1.82 o
  -3   3  12        8.47        9.82      1.35 o
  -2   3  12        2.17        2.72      0.89 o
  -1   3  12       83.48       77.37      2.58 o
   0   3  12        0.27       -0.25      0.64 o
   1   3  12       35.76       41.93      1.73 o
   2   3  12        6.70        7.45      1.30 o
   3   3  12        5.41        4.54      0.90 o
   4   3  12       14.05       15.32      1.31 o
   5   3  12        3.48        3.42      0.74 o
   6   3  12        3.88        6.69      2.45 o
  -7   4  12        0.42        1.83      5.22 o
  -6   4  12        3.93        3.21      1.84 o
  -5   4  12        0.64        0.68      1.42 o
  -4   4  12        0.29       -0.54      1.10 o
  -3   4  12        2.84        1.63      1.01 o
  -2   4  12        1.06        2.16      0.96 o
  -1   4  12      322.26      304.86      5.68 o
   0   4  12       11.90       16.31      1.07 o
   1   4  12       47.23       51.89      1.86 o
   2   4  12        0.49       -0.70      0.70 o
   3   4  12        0.25        0.51      0.74 o
   4   4  12       36.38       31.34      1.72 o
   5   4  12        1.48        2.05      0.99 o
   6   4  12        1.85        1.20      2.29 o
  -7   5  12        1.69        3.77      3.57 o
  -6   5  12        1.12        0.24      1.63 o
  -5   5  12        2.62        3.78      1.82 o
  -4   5  12        2.90        5.25      1.63 o
  -3   5  12       24.35       32.99      2.16 o
  -2   5  12        0.07        0.13      0.88 o
  -1   5  12      212.05      207.63      5.30 o
   0   5  12       49.36       56.68      2.65 o
   1   5  12        5.56        4.13      1.10 o
   2   5  12        0.43        0.49      0.79 o
   3   5  12        3.31        3.46      0.91 o
   4   5  12        8.10       12.14      2.54 o
   5   5  12       15.53       17.35      2.11 o
  -6   6  12        9.97       15.56      4.78 o
  -5   6  12       13.59       19.27      4.64 o
  -4   6  12       89.90       84.06      4.49 o
  -3   6  12       31.00       31.74      2.45 o
  -2   6  12        8.16        4.44      1.17 o
  -1   6  12        6.87        4.27      1.28 o
   0   6  12      120.48      135.80      4.14 o
   1   6  12       40.10       33.22      2.21 o
   2   6  12        7.81        6.01      1.45 o
   3   6  12        2.09        1.90      0.97 o
   4   6  12        0.16        2.29      1.07 o
   5   6  12        0.62        1.87      1.05 o
  -6   7  12        0.02       -1.39      3.27 o
  -5   7  12       47.44       47.75      3.90 o
  -4   7  12       39.22       41.78      4.78 o
  -3   7  12        9.09        8.19      2.16 o
  -2   7  12        8.04        6.32      1.25 o
  -1   7  12       88.61       81.70      2.88 o
   0   7  12       95.67       80.03      3.28 o
   1   7  12       15.44       14.08      1.68 o
   2   7  12       38.69       33.76      2.62 o
   3   7  12       28.12       29.33      2.69 o
   4   7  12       10.55       17.67      1.82 o
   5   7  12        2.11        2.88      0.99 o
  -6   8  12        4.71        7.10      4.34 o
  -5   8  12        6.75        3.28      2.26 o
  -4   8  12       30.30       37.93      4.82 o
  -3   8  12       22.61       20.91      2.79 o
  -2   8  12        0.55       -0.86      0.86 o
  -1   8  12        0.88        1.06      1.00 o
   0   8  12      177.21      172.58      4.95 o
   1   8  12      116.27      108.67      3.86 o
   2   8  12        2.74        1.53      2.45 o
   3   8  12       19.28       20.94      1.94 o
   4   8  12        2.32        2.80      1.20 o
   5   8  12       22.83       25.11      2.42 o
  -6   9  12        0.08        7.15      4.21 o
  -5   9  12        5.76        6.22      3.66 o
  -4   9  12        8.04        8.67      2.55 o
  -3   9  12        3.87        1.56      1.88 o
  -2   9  12       10.35        8.74      1.42 o
  -1   9  12       42.42       50.69      3.12 o
   0   9  12        1.24        1.55      1.06 o
   1   9  12        4.89        6.83      1.45 o
   2   9  12       27.29       26.32      3.88 o
   3   9  12        1.96        2.89      1.26 o
   4   9  12        8.63       12.59      2.20 o
   5   9  12        2.63        2.79      1.15 o
  -6  10  12        0.48        9.34      4.28 o
  -5  10  12        1.25       -1.62      2.96 o
  -4  10  12        8.62       12.24      2.79 o
  -3  10  12        0.67        3.15      2.22 o
  -2  10  12        1.35        1.01      1.38 o
  -1  10  12       48.33       44.98      2.55 o
   0  10  12       14.47       14.50      1.73 o
   1  10  12        9.81       11.73      1.74 o
   2  10  12        3.16        2.55      1.36 o
   3  10  12        1.15        3.52      1.36 o
   4  10  12        2.42        3.70      1.34 o
  -5  11  12        2.15        7.18      4.07 o
  -4  11  12        7.07        5.56      5.31 o
  -3  11  12        4.62        6.44      2.40 o
  -2  11  12        0.12       -1.40      1.40 o
  -1  11  12        8.13        5.93      1.21 o
   0  11  12       28.69       30.16      1.96 o
   1  11  12        2.77        2.57      1.58 o
   2  11  12       12.48       12.72      2.21 o
   3  11  12        4.49        4.43      2.40 o
   4  11  12        4.24        1.39      1.26 o
  -5  12  12        0.78       -0.15      3.77 o
  -4  12  12       17.76       21.26      5.24 o
  -3  12  12       24.45       29.90      3.75 o
  -2  12  12        0.72       -1.87      3.04 o
  -1  12  12       43.52       41.81      2.36 o
   0  12  12       87.63       88.84      3.43 o
   1  12  12       10.38        9.34      1.57 o
   2  12  12        3.30        2.58      1.73 o
   3  12  12       29.21       37.62      3.68 o
   4  12  12        6.36        5.50      3.02 o
  -4  13  12        5.30       11.69      4.46 o
  -3  13  12       16.46       24.35      5.43 o
  -2  13  12        3.73        4.64      2.19 o
  -1  13  12       12.93        7.07      1.46 o
   0  13  12        6.36        5.92      1.52 o
   1  13  12        0.18        0.80      1.27 o
   2  13  12        3.54        3.78      1.85 o
   3  13  12        7.47       13.09      2.97 o
  -4  14  12        0.53        1.87      4.09 o
  -3  14  12        9.01       13.46      4.98 o
  -2  14  12        6.51        5.76      2.34 o
  -1  14  12        9.67        7.63      2.09 o
   0  14  12        0.18       -1.29      1.29 o
   1  14  12        0.92        2.24      1.72 o
   2  14  12        0.34        1.54      1.72 o
   3  14  12        3.29        5.48      3.94 o
  -3  15  12        1.44        8.33      4.63 o
  -2  15  12        0.34       -1.02      2.36 o
  -1  15  12        1.28       -0.83      2.21 o
   0  15  12        1.16        2.25      1.69 o
   1  15  12        1.25       -1.61      1.72 o
   2  15  12        3.32        4.01      2.03 o
  -2  16  12        8.49       13.50      3.29 o
  -1  16  12        1.07       -1.95      1.95 o
   0  16  12        0.02        0.49      1.98 o
   1  16  12       13.87       17.15      5.64 o
  -7   1  13        0.60       -1.57      3.76 o
  -6   1  13        4.11        4.23      1.80 o
  -5   1  13       19.21       20.16      1.76 o
  -4   1  13       19.99       18.61      1.62 o
  -3   1  13        8.35        7.91      2.02 o
  -2   1  13      100.06      101.82      3.06 o
  -1   1  13      200.88      175.90      4.07 o
   0   1  13        0.80        0.80      0.79 o
   1   1  13      156.24      136.09      3.67 o
   2   1  13        9.58        6.17      1.00 o
   3   1  13       14.21       11.39      1.21 o
   4   1  13       30.95       27.74      1.68 o
   5   1  13        4.37        5.82      0.93 o
  -7   2  13       13.10       15.91      4.96 o
  -6   2  13       14.24       21.34      4.66 o
  -5   2  13        0.00       -1.29      1.29 o
  -4   2  13       45.29       45.59      2.69 o
  -3   2  13       33.27       28.90      4.01 o
  -2   2  13       31.30       32.91      1.93 o
  -1   2  13       58.93       65.86      2.48 o
   0   2  13      239.97      214.54      6.02 o
   1   2  13       22.98       21.48      2.08 o
   2   2  13        0.18        0.02      0.87 o
   3   2  13        0.98        1.02      0.76 o
   4   2  13       71.45       85.23      3.92 o
   5   2  13        6.95        3.34      0.85 o
  -7   3  13        6.47        7.10      4.28 o
  -6   3  13        8.07       15.93      4.71 o
  -5   3  13       44.61       52.79      2.97 o
  -4   3  13        0.72       -0.67      1.78 o
  -3   3  13        0.30        1.24      1.61 o
  -2   3  13      319.92      295.65      5.70 o
  -1   3  13       62.85       61.94      3.29 o
   0   3  13       10.20        9.30      1.06 o
   1   3  13       24.88       25.50      1.49 o
   2   3  13       10.14       11.28      1.16 o
   3   3  13        1.65        1.35      0.79 o
   4   3  13        0.64        0.85      0.85 o
   5   3  13        0.42       -0.21      0.74 o
  -7   4  13        3.52        4.06      4.07 o
  -6   4  13        8.92        6.15      3.81 o
  -5   4  13       36.07       36.20      5.51 o
  -4   4  13        0.68        1.70      1.86 o
  -3   4  13        0.00        1.02      2.64 o
  -2   4  13       13.34       12.47      1.47 o
  -1   4  13        3.93        3.81      1.35 o
   0   4  13       44.62       38.96      2.34 o
   1   4  13      216.47      177.65      4.83 o
   2   4  13      134.59      119.11      3.07 o
   3   4  13        0.36        0.53      0.78 o
   4   4  13        1.88        1.39      0.90 o
   5   4  13        0.08        0.34      0.80 o
  -6   5  13        2.25        2.96      3.81 o
  -5   5  13        2.17       -2.76      2.76 o
  -4   5  13       56.21       62.91      6.68 o
  -3   5  13       14.73       11.81      2.23 o
  -2   5  13       11.18        9.57      1.35 o
  -1   5  13      526.57      495.60      9.53 o
   0   5  13       16.60       20.03      1.91 o
   1   5  13       98.70       88.26      3.34 o
   2   5  13        6.36        6.69      1.56 o
   3   5  13        2.86        6.86      1.33 o
   4   5  13        3.26        5.05      1.90 o
   5   5  13        0.30        0.97      0.90 o
  -6   6  13        3.46        8.32      4.53 o
  -5   6  13        0.48        2.20      3.66 o
  -4   6  13        7.38        4.14      3.36 o
  -3   6  13        0.52        1.02      1.52 o
  -2   6  13       93.98       90.07      3.57 o
  -1   6  13      127.27      127.58      4.24 o
   0   6  13        2.65       -0.06      1.03 o
   1   6  13        9.50       11.88      2.18 o
   2   6  13        1.68        0.76      1.12 o
   3   6  13       14.03       10.24      1.86 o
   4   6  13        0.15        1.40      1.02 o
   5   6  13       27.80       29.07      1.79 o
  -6   7  13        2.83        6.10      4.28 o
  -5   7  13        4.11        1.92      3.29 o
  -4   7  13        0.10       -1.10      2.82 o
  -3   7  13        7.33        6.74      2.20 o
  -2   7  13        0.01       -0.30      1.08 o
  -1   7  13       16.03       14.48      3.04 o
   0   7  13        0.04       -0.97      0.97 o
   1   7  13        2.57        3.25      1.28 o
   2   7  13        8.32        7.65      1.69 o
   3   7  13        0.51       -0.29      0.91 o
   4   7  13       42.98       55.75      2.77 o
   5   7  13       21.56       26.12      1.80 o
  -6   8  13        1.81        0.82      3.84 o
  -5   8  13        1.07       -1.62      3.01 o
  -4   8  13        6.78        2.85      2.11 o
  -3   8  13       18.19       18.46      2.83 o
  -2   8  13        7.87        8.84      1.47 o
  -1   8  13        9.21        6.07      1.53 o
   0   8  13       51.11       52.04      3.17 o
   1   8  13        0.19        1.20      1.07 o
   2   8  13       15.14       15.58      2.16 o
   3   8  13        0.65       -0.02      1.03 o
   4   8  13       20.51       25.85      2.15 o
   5   8  13        0.40        1.27      1.04 o
  -6   9  13       11.82        7.41      4.36 o
  -5   9  13       55.76       61.65      4.72 o
  -4   9  13       21.91       20.81      3.27 o
  -3   9  13        0.78       -1.73      1.73 o
  -2   9  13       14.84       15.81      2.15 o
  -1   9  13        4.31        5.38      1.35 o
   0   9  13        0.65       -0.53      1.01 o
   1   9  13        0.41        0.03      1.08 o
   2   9  13       12.51       14.31      2.20 o
   3   9  13        0.73        1.26      1.19 o
   4   9  13        0.76        3.20      1.67 o
  -5  10  13        0.32       -1.39      3.56 o
  -4  10  13        1.08        2.80      2.42 o
  -3  10  13        0.02        0.11      2.05 o
  -2  10  13       56.78       57.31      3.59 o
  -1  10  13       18.73       22.21      2.01 o
   0  10  13        5.26        5.28      1.54 o
   1  10  13       15.16       18.97      2.13 o
   2  10  13        0.05        2.31      1.93 o
   3  10  13        0.32       -0.08      1.68 o
   4  10  13       17.09       14.64      1.94 o
  -5  11  13        1.74        8.70      4.41 o
  -4  11  13       17.82       27.52      5.74 o
  -3  11  13        0.55        1.34      2.17 o
  -2  11  13       10.08       10.55      2.87 o
  -1  11  13        1.22       -1.13      1.13 o
   0  11  13        0.32        0.47      1.16 o
   1  11  13       23.61       28.10      2.49 o
   2  11  13       10.81        9.85      2.23 o
   3  11  13        1.38       -0.97      1.36 o
   4  11  13        5.92        7.95      2.38 o
  -5  12  13        2.61        6.36      4.61 o
  -4  12  13       10.05        2.99      4.12 o
  -3  12  13        0.03       -2.99      2.99 o
  -2  12  13        2.12        0.66      2.35 o
  -1  12  13        1.44        3.74      1.43 o
   0  12  13        2.90        2.50      2.17 o
   1  12  13       20.85       26.79      2.57 o
   2  12  13        3.86        7.75      2.10 o
   3  12  13        0.52       -0.78      1.38 o
  -4  13  13        0.26       -3.19      3.42 o
  -3  13  13        3.61        3.76      4.04 o
  -2  13  13        1.36        2.22      3.76 o
  -1  13  13        0.51       -0.81      2.03 o
   0  13  13        0.01        1.34      1.53 o
   1  13  13        0.19        0.63      1.47 o
   2  13  13       16.09       15.47      2.91 o
   3  13  13        2.88        3.41      1.80 o
  -3  14  13        4.65       -0.23      3.96 o
  -2  14  13        1.43        4.49      4.19 o
  -1  14  13        0.21       -0.83      2.41 o
   0  14  13        1.64        1.95      2.00 o
   1  14  13        0.00        0.20      1.84 o
   2  14  13        0.37       -0.78      1.71 o
  -3  15  13        6.89        1.49      4.28 o
  -2  15  13       23.24       23.61      5.79 o
  -1  15  13        0.68       -2.56      5.55 o
   0  15  13        0.77        2.01      1.85 o
   1  15  13        0.31        2.23      3.33 o
  -1  16  13        1.48        1.59      3.84 o
   0  16  13        1.15       -2.67      2.67 o
  -6   0  14        1.21       -0.75      3.17 o
  -5   0  14       20.34       20.97      4.43 o
  -4   0  14        2.28        0.35      2.66 o
  -3   0  14       13.72       13.11      3.44 o
  -2   0  14      109.74      103.60      4.49 o
  -1   0  14       82.00       72.90      3.69 o
   0   0  14       73.87       64.63      3.56 o
   1   0  14       29.59       34.37      2.46 o
   2   0  14       39.98       40.97      2.69 o
   3   0  14       57.29       61.15      3.31 o
   4   0  14       83.78       94.92      4.14 o
   5   0  14        0.91        0.43      1.19 o
  -6   1  14       23.88       35.08      3.99 o
  -5   1  14       18.67       19.91      3.56 o
  -4   1  14        5.74        4.92      2.20 o
  -3   1  14        3.86        2.66      1.78 o
  -2   1  14      108.56      106.32      4.20 o
  -1   1  14       15.85       19.95      1.74 o
   0   1  14        3.56        1.71      0.94 o
   1   1  14       81.54       74.76      4.51 o
   2   1  14        8.68       10.17      1.20 o
   3   1  14       19.33       18.99      1.49 o
   4   1  14        0.06        0.45      1.17 o
   5   1  14        0.72        0.37      0.85 o
  -6   2  14       14.55       24.23      5.49 o
  -5   2  14       10.44       11.11      3.84 o
  -4   2  14        8.42        9.84      2.43 o
  -3   2  14        8.22        8.11      2.17 o
  -2   2  14       44.94       46.44      2.29 o
  -1   2  14       25.66       29.13      1.88 o
   0   2  14       10.83        9.05      2.52 o
   1   2  14      251.78      219.54      7.78 o
   2   2  14        0.74       -0.21      0.73 o
   3   2  14        1.21       -0.26      0.77 o
   4   2  14        4.62        4.65      1.10 o
   5   2  14        2.14        5.25      1.02 o
  -6   3  14        2.59        8.63      4.24 o
  -5   3  14        1.09        1.84      4.44 o
  -4   3  14        0.33       -1.05      1.70 o
  -3   3  14       33.82       33.20      3.03 o
  -2   3  14       34.26       32.80      2.03 o
  -1   3  14        9.00        5.93      1.50 o
   0   3  14       22.23       23.74      2.01 o
   1   3  14        6.18        7.43      1.09 o
   2   3  14        1.78        1.30      0.83 o
   3   3  14       23.42       24.16      1.66 o
   4   3  14        0.23       -0.05      0.86 o
   5   3  14        0.00        0.22      0.86 o
  -6   4  14        1.75       -0.02      3.71 o
  -5   4  14        1.10       -0.08      3.31 o
  -4   4  14        0.49       -1.13      1.70 o
  -3   4  14       28.56       30.10      2.90 o
  -2   4  14       35.92       35.40      2.76 o
  -1   4  14       71.05       71.23      3.16 o
   0   4  14       58.82       54.43      3.01 o
   1   4  14        7.83        8.02      1.45 o
   2   4  14        0.06       -0.30      1.22 o
   3   4  14       41.67       39.37      2.35 o
   4   4  14        7.55        9.89      1.48 o
   5   4  14        1.01       -0.06      0.95 o
  -6   5  14        0.03        1.82      3.64 o
  -5   5  14        0.02        1.09      3.29 o
  -4   5  14        0.36        1.54      3.27 o
  -3   5  14        3.09        3.13      1.81 o
  -2   5  14       94.65       86.88      3.04 o
  -1   5  14        6.92        6.56      1.89 o
   0   5  14       66.92       62.76      4.07 o
   1   5  14       60.51       71.47      3.27 o
   2   5  14       71.64       78.13      4.82 o
   3   5  14       49.08       53.97      3.01 o
   4   5  14       20.54       23.35      2.09 o
   5   5  14        1.68        3.41      1.10 o
  -6   6  14        0.05        5.23      3.99 o
  -5   6  14       12.44        9.94      4.44 o
  -4   6  14       14.83       15.90      4.49 o
  -3   6  14        1.35        2.69      1.78 o
  -2   6  14       35.63       36.80      2.58 o
  -1   6  14        2.27        3.22      1.32 o
   0   6  14      111.40      100.40      3.82 o
   1   6  14       41.30       35.73      4.07 o
   2   6  14        1.34       -0.45      1.14 o
   3   6  14       20.42       20.89      1.97 o
   4   6  14        8.65       11.32      2.34 o
   5   6  14        1.61        1.17      1.04 o
  -6   7  14       21.48       38.79      6.76 o
  -5   7  14        3.11       10.32      4.36 o
  -4   7  14        2.76        5.68      3.66 o
  -3   7  14        1.84        3.44      3.17 o
  -2   7  14       49.03       42.85      2.84 o
  -1   7  14        0.41        0.21      1.42 o
   0   7  14       26.42       22.96      2.18 o
   1   7  14       20.34       18.44      2.03 o
   2   7  14        1.31        2.43      1.37 o
   3   7  14        0.24       -0.97      0.97 o
   4   7  14       13.08       12.13      1.75 o
  -6   8  14        2.00       -1.92      3.56 o
  -5   8  14       14.04       12.78      4.89 o
  -4   8  14        0.59        9.34      4.17 o
  -3   8  14        0.00        0.85      3.24 o
  -2   8  14       18.09       18.84      2.88 o
  -1   8  14        5.58        5.40      1.60 o
   0   8  14        0.79        0.27      1.21 o
   1   8  14       21.52       21.52      2.16 o
   2   8  14       26.26       30.45      2.88 o
   3   8  14        2.36        4.13      1.39 o
   4   8  14       14.91       15.69      1.90 o
  -5   9  14       13.71       17.42      5.53 o
  -4   9  14        3.39        2.84      2.52 o
  -3   9  14        0.04        1.08      2.20 o
  -2   9  14       17.04       16.27      2.31 o
  -1   9  14        1.80        2.94      1.74 o
   0   9  14        6.62        4.64      1.57 o
   1   9  14        3.30        2.81      1.33 o
   2   9  14        4.23        3.68      1.68 o
   3   9  14        0.67        0.04      1.20 o
   4   9  14       13.31       13.91      1.89 o
  -5  10  14        0.00       -0.57      3.64 o
  -4  10  14        0.66        2.86      3.74 o
  -3  10  14       25.16       26.56      3.60 o
  -2  10  14        1.45        2.78      1.73 o
  -1  10  14       66.35       76.26      3.79 o
   0  10  14       31.22       33.23      2.73 o
   1  10  14        9.32        7.88      1.78 o
   2  10  14        0.28       -0.04      1.42 o
   3  10  14       23.04       27.23      4.53 o
   4  10  14        2.28        1.62      1.53 o
  -5  11  14        0.06        2.69      4.48 o
  -4  11  14        1.19       -0.08      3.82 o
  -3  11  14        0.47       -3.01      3.01 o
  -2  11  14       24.08       22.33      3.52 o
  -1  11  14        0.84        0.28      1.25 o
   0  11  14       14.33       18.35      2.28 o
   1  11  14       58.23       63.59      3.49 o
   2  11  14       30.21       36.74      3.40 o
   3  11  14        0.11       -0.68      1.40 o
  -4  12  14        3.38        6.81      4.53 o
  -3  12  14       12.82       13.43      4.74 o
  -2  12  14        0.02       -3.29      3.29 o
  -1  12  14        7.08       13.09      2.98 o
   0  12  14        3.57        1.75      1.54 o
   1  12  14       28.68       33.18      2.83 o
   2  12  14        3.38        6.25      2.02 o
   3  12  14       24.70       29.36      3.40 o
  -4  13  14        0.10        0.83      3.97 o
  -3  13  14        0.12       -1.59      3.91 o
  -2  13  14        0.21        2.96      4.26 o
  -1  13  14        0.02        0.82      2.14 o
   0  13  14        8.53        9.45      2.06 o
   1  13  14        0.82        0.55      1.40 o
   2  13  14        3.58        1.06      1.82 o
  -3  14  14       14.53       16.93      5.51 o
  -2  14  14        1.09       -1.80      3.84 o
  -1  14  14        1.71        2.16      2.30 o
   0  14  14        0.11        1.07      1.65 o
   1  14  14        0.05        1.98      2.00 o
  -2  15  14        0.09        0.72      4.22 o
  -1  15  14        0.08       -2.25      2.25 o
   0  15  14        6.57        7.00      2.13 o
  -6   1  15        1.36        1.67      4.09 o
  -5   1  15        0.00        0.29      3.21 o
  -4   1  15        0.58        2.61      2.27 o
  -3   1  15        1.27        0.91      2.66 o
  -2   1  15        0.13       -0.50      1.00 o
  -1   1  15        2.74        3.03      1.23 o
   0   1  15      104.10       91.35      3.11 o
   1   1  15       42.11       39.88      2.23 o
   2   1  15       11.58       11.77      1.35 o
   3   1  15       22.12       28.13      1.78 o
   4   1  15        1.61        0.87      0.97 o
   5   1  15        1.82        2.10      0.95 o
  -6   2  15        0.16        4.63      4.28 o
  -5   2  15        1.61        2.61      2.50 o
  -4   2  15        0.15       -1.46      1.77 o
  -3   2  15        2.45        0.74      1.76 o
  -2   2  15       24.69       27.09      1.91 o
  -1   2  15       27.31       23.47      1.82 o
   0   2  15        1.30       -0.62      0.88 o
   1   2  15        9.34        9.59      1.32 o
   2   2  15       10.19        8.64      1.21 o
   3   2  15       20.00       21.23      1.64 o
   4   2  15        0.17        1.00      0.97 o
   5   2  15        0.10        1.59      0.93 o
  -6   3  15        3.55       -0.85      4.06 o
  -5   3  15       27.50       30.43      5.46 o
  -4   3  15       12.93       15.67      2.78 o
  -3   3  15       33.21       28.98      3.08 o
  -2   3  15       59.92       52.27      2.50 o
  -1   3  15        9.06       10.66      1.43 o
   0   3  15        8.50       10.07      3.92 o
   1   3  15       81.84       71.95      3.17 o
   2   3  15        3.70        1.74      1.81 o
   3   3  15       12.07       11.09      1.60 o
   4   3  15        0.02       -1.31      1.31 o
   5   3  15        0.53        1.19      1.02 o
  -6   4  15        0.62       -2.69      3.62 o
  -5   4  15        2.98        3.04      3.94 o
  -4   4  15       10.45       13.69      2.68 o
  -3   4  15        0.33        0.12      1.69 o
  -2   4  15      104.22      102.87      3.38 o
  -1   4  15        1.47        2.40      1.21 o
   0   4  15       43.95       44.27      2.73 o
   1   4  15        8.44        4.47      1.31 o
   2   4  15       20.59       19.22      1.93 o
   3   4  15       11.59       11.42      2.31 o
   4   4  15        3.83        3.30      1.85 o
   5   4  15        2.44        2.16      1.98 o
  -6   5  15        0.01       -2.22      3.59 o
  -5   5  15        0.04       -3.29      3.29 o
  -4   5  15        0.20        0.02      3.32 o
  -3   5  15        3.10        6.05      3.47 o
  -2   5  15        6.53        7.97      1.38 o
  -1   5  15        7.18        5.28      1.43 o
   0   5  15      100.35       91.95      5.75 o
   1   5  15        1.37        1.92      1.16 o
   2   5  15        3.53        4.16      1.37 o
   3   5  15        2.21        1.33      2.01 o
   4   5  15        1.90        4.31      2.00 o
  -6   6  15        0.76        3.76      4.22 o
  -5   6  15        3.72       -0.37      3.64 o
  -4   6  15       30.98       31.09      5.41 o
  -3   6  15        0.06        2.32      3.45 o
  -2   6  15        1.12       -1.24      1.49 o
  -1   6  15        3.98        5.62      1.47 o
   0   6  15       45.51       44.48      2.85 o
   1   6  15        1.28        0.30      1.20 o
   2   6  15       43.68       46.48      3.30 o
   3   6  15        2.69        5.69      1.44 o
   4   6  15        1.11        1.32      1.22 o
  -6   7  15        1.74        7.33      4.81 o
  -5   7  15       26.13       30.79      6.25 o
  -4   7  15        0.50        1.74      3.54 o
  -3   7  15       36.49       40.43      5.69 o
  -2   7  15        4.99        7.26      4.15 o
  -1   7  15       59.82       68.07      3.43 o
   0   7  15       22.23       20.91      2.22 o
   1   7  15      105.08      106.83      4.15 o
   2   7  15        2.49        3.36      1.56 o
   3   7  15       10.73       10.74      1.69 o
   4   7  15       36.32       47.12      3.45 o
  -5   8  15        4.66        6.55      4.48 o
  -4   8  15       68.09       76.25      7.73 o
  -3   8  15       13.72       12.29      4.28 o
  -2   8  15       30.74       31.80      3.47 o
  -1   8  15        7.67        7.81      1.99 o
   0   8  15       17.18       15.48      2.12 o
   1   8  15        0.44       -0.13      1.25 o
   2   8  15        6.20        6.10      1.82 o
   3   8  15       68.34       77.21      3.58 o
   4   8  15       16.83       22.16      2.21 o
  -5   9  15        0.18        3.27      4.31 o
  -4   9  15       16.22       24.28      5.54 o
  -3   9  15       61.50       76.48      7.72 o
  -2   9  15       16.19       18.76      4.27 o
  -1   9  15       37.68       40.90      2.99 o
   0   9  15        1.23        1.81      1.43 o
   1   9  15       29.28       32.31      2.72 o
   2   9  15        9.96       12.73      2.28 o
   3   9  15        4.63        7.20      1.66 o
  -5  10  15        4.76        2.99      4.34 o
  -4  10  15        0.02        1.09      3.59 o
  -3  10  15        3.62        0.62      3.77 o
  -2  10  15       11.02       17.33      4.99 o
  -1  10  15        1.66        1.54      1.50 o
   0  10  15       13.18       10.33      1.93 o
   1  10  15        5.63        4.64      1.81 o
   2  10  15        0.04        0.55      1.85 o
   3  10  15        0.01       -0.43      1.33 o
  -4  11  15        4.34        2.62      4.46 o
  -3  11  15       11.12        3.59      4.16 o
  -2  11  15        2.15        2.97      3.91 o
  -1  11  15       21.75       25.32      2.72 o
   0  11  15        7.89        7.16      1.95 o
   1  11  15        7.12        7.48      1.85 o
   2  11  15        8.33        7.14      2.13 o
   3  11  15        1.89        3.14      1.62 o
  -4  12  15        0.71       -1.27      4.12 o
  -3  12  15        0.24       -0.50      3.49 o
  -2  12  15        2.16       -0.25      3.89 o
  -1  12  15        0.72        2.10      2.43 o
   0  12  15       12.12       17.19      2.43 o
   1  12  15        6.45        8.33      2.45 o
   2  12  15        2.22        1.50      1.81 o
  -3  13  15        8.31        7.46      4.91 o
  -2  13  15        0.53       -2.67      3.84 o
  -1  13  15        4.10        1.28      2.32 o
   0  13  15        0.02       -1.49      1.49 o
   1  13  15        4.37        3.33      2.21 o
   2  13  15        0.00        2.24      2.77 o
  -2  14  15        1.44        1.10      4.36 o
  -1  14  15        2.57        1.29      2.39 o
   0  14  15        0.07        0.24      1.74 o
   1  14  15        1.50        4.82      2.24 o
  -6   0  16       12.47       18.60      5.11 o
  -5   0  16        3.22       -0.15      3.44 o
  -4   0  16        7.60        9.65      3.57 o
  -3   0  16       23.55       26.77      4.43 o
  -2   0  16       11.09       13.60      2.30 o
  -1   0  16        5.38        9.83      2.03 o
   0   0  16       26.46       22.52      3.09 o
   1   0  16        0.27        0.01      1.21 o
   2   0  16       14.45       15.24      2.18 o
   3   0  16        0.44        2.76      1.34 o
   4   0  16        3.88        5.14      1.83 o
  -6   1  16        3.24       -3.37      3.37 o
  -5   1  16        4.13        5.59      2.79 o
  -4   1  16        0.40        0.01      2.11 o
  -3   1  16       21.05       17.26      3.33 o
  -2   1  16        0.65        0.04      1.19 o
  -1   1  16       16.35       18.47      1.75 o
   0   1  16        0.02        0.74      1.07 o
   1   1  16        4.59        3.41      1.51 o
   2   1  16       19.84       19.98      1.61 o
   3   1  16       10.34       13.18      1.48 o
   4   1  16        7.83       13.00      1.86 o
  -6   2  16        0.35       -3.21      3.86 o
  -5   2  16       20.47       20.38      3.36 o
  -4   2  16        0.45       -0.55      1.98 o
  -3   2  16       69.44       72.53      4.51 o
  -2   2  16       51.80       51.36      2.55 o
  -1   2  16       55.28       57.96      3.87 o
   0   2  16        5.81        4.63      1.36 o
   1   2  16        4.23        1.61      1.25 o
   2   2  16       17.79       16.23      2.09 o
   3   2  16        7.90       10.61      1.60 o
   4   2  16        1.63        2.36      1.25 o
  -6   3  16        0.14        1.47      4.01 o
  -5   3  16        0.57       -3.04      3.04 o
  -4   3  16        3.93        2.78      3.14 o
  -3   3  16        6.35        8.20      2.27 o
  -2   3  16        1.91        1.22      1.16 o
  -1   3  16        1.95        0.90      1.00 o
   0   3  16       24.93       18.50      2.04 o
   1   3  16        2.58        5.37      1.66 o
   2   3  16       10.25       10.12      1.64 o
   3   3  16        3.39        5.05      1.37 o
   4   3  16        0.96       -0.12      1.12 o
  -6   4  16        4.71        7.73      4.63 o
  -5   4  16        5.55        1.84      4.21 o
  -4   4  16        2.78       -1.77      4.06 o
  -3   4  16        5.16        6.87      2.29 o
  -2   4  16       37.81       42.90      2.47 o
  -1   4  16        4.96        3.53      1.36 o
   0   4  16       18.95       20.08      2.21 o
   1   4  16        0.16       -0.14      1.10 o
   2   4  16       16.92       13.00      1.83 o
   3   4  16        0.84        2.73      1.32 o
   4   4  16       15.92       15.83      1.85 o
  -6   5  16        0.02       -3.74      3.74 o
  -5   5  16        0.10       -3.36      3.36 o
  -4   5  16        3.55        0.42      3.21 o
  -3   5  16        0.35       -0.18      4.04 o
  -2   5  16       42.33       45.97      3.01 o
  -1   5  16        1.64        0.97      1.30 o
   0   5  16      156.84      151.97      4.99 o
   1   5  16       13.98       13.45      1.94 o
   2   5  16       11.43       14.73      2.14 o
   3   5  16       37.23       43.97      2.77 o
   4   5  16        0.47        2.12      1.21 o
  -5   6  16       19.91       16.92      5.03 o
  -4   6  16        6.57        5.01      4.01 o
  -3   6  16        2.18        7.52      5.22 o
  -2   6  16        2.76        1.71      3.61 o
  -1   6  16        5.47        4.23      1.58 o
   0   6  16       13.33       10.34      2.55 o
   1   6  16        7.41       10.37      1.77 o
   2   6  16        5.17        2.88      1.56 o
   3   6  16       30.58       27.22      2.38 o
   4   6  16        6.76        8.68      1.69 o
  -5   7  16       12.39       17.10      5.58 o
  -4   7  16        0.27       -2.35      3.54 o
  -3   7  16       26.85       24.93      5.38 o
  -2   7  16        2.97        3.05      2.07 o
  -1   7  16       11.54        8.93      2.24 o
   0   7  16        8.28       12.45      1.96 o
   1   7  16        8.26        6.29      1.63 o
   2   7  16        3.92        3.23      1.75 o
   3   7  16        2.08        1.19      1.35 o
   4   7  16        2.80        4.12      1.88 o
  -5   8  16        1.82        0.45      4.21 o
  -4   8  16        0.55       -3.56      3.56 o
  -3   8  16        0.77       -3.36      3.36 o
  -2   8  16        7.38       12.73      4.44 o
  -1   8  16        0.13       -1.28      1.28 o
   0   8  16        9.64        6.85      1.82 o
   1   8  16       21.97       23.96      3.28 o
   2   8  16        3.01        2.54      2.20 o
   3   8  16        0.27       -0.84      1.70 o
  -5   9  16        5.96        3.86      4.16 o
  -4   9  16        6.53        3.64      3.97 o
  -3   9  16        6.48       11.44      4.74 o
  -2   9  16        0.00       -1.14      3.62 o
  -1   9  16        2.64        4.38      1.69 o
   0   9  16        8.20        7.61      1.83 o
   1   9  16        9.19       10.95      2.52 o
   2   9  16        5.16        5.30      1.98 o
   3   9  16       13.10       10.42      1.92 o
  -4  10  16        5.81       -1.84      3.97 o
  -3  10  16        0.10        0.90      4.12 o
  -2  10  16       60.94       71.09      7.67 o
  -1  10  16        9.71        9.77      2.11 o
   0  10  16       10.96        8.97      2.00 o
   1  10  16        2.98        3.61      1.57 o
   2  10  16       60.70       67.81      4.91 o
   3  10  16        4.29        6.35      4.02 o
  -4  11  16       18.79       14.95      5.63 o
  -3  11  16       14.96       16.78      5.14 o
  -2  11  16        6.72        2.00      4.12 o
  -1  11  16        7.03        9.64      2.72 o
   0  11  16        1.12       -0.56      1.52 o
   1  11  16       18.30       21.28      5.40 o
   2  11  16        3.53        4.70      5.03 o
  -3  12  16        3.13        1.85      4.44 o
  -2  12  16        0.85        0.27      3.89 o
  -1  12  16        0.40       -1.25      2.10 o
   0  12  16        4.08        4.33      1.88 o
   1  12  16        2.54        4.46      2.81 o
  -2  13  16        1.87       -0.90      3.67 o
  -1  13  16        1.17        2.76      2.36 o
   0  13  16       13.47       15.55      3.75 o
   1  13  16        0.84        5.06      1.76 o
  -6   1  17        2.61        3.76      4.58 o
  -5   1  17        0.25       -2.61      2.61 o
  -4   1  17       35.87       38.02      5.76 o
  -3   1  17        4.56        3.49      2.09 o
  -2   1  17        0.69        1.32      1.13 o
  -1   1  17       12.52       12.41      1.63 o
   0   1  17        2.67        4.07      2.87 o
   1   1  17       28.05       29.05      2.29 o
   2   1  17        0.84        0.43      1.13 o
   3   1  17       23.38       25.73      2.53 o
   4   1  17        1.52        1.49      1.19 o
  -6   2  17        4.15        4.68      4.63 o
  -5   2  17        8.80        5.28      3.66 o
  -4   2  17        1.78        0.34      2.16 o
  -3   2  17       10.26       15.06      2.80 o
  -2   2  17        3.23        4.41      1.33 o
  -1   2  17        6.32        4.89      1.63 o
   0   2  17        0.65       -0.69      1.17 o
   1   2  17       49.98       40.78      3.26 o
   2   2  17        0.04       -1.08      1.08 o
   3   2  17        1.07        0.30      2.17 o
   4   2  17        0.36        2.06      1.27 o
  -5   3  17        0.36        1.37      3.81 o
  -4   3  17        2.54        1.67      2.17 o
  -3   3  17       14.24       15.83      2.82 o
  -2   3  17       13.79       12.28      1.66 o
  -1   3  17       16.32       18.45      2.16 o
   0   3  17        2.24       -0.81      1.05 o
   1   3  17        7.28        3.64      2.80 o
   2   3  17        1.60        2.33      1.33 o
   3   3  17        0.37       -0.26      1.19 o
   4   3  17        5.32        5.20      1.37 o
  -5   4  17        0.27        4.01      4.07 o
  -4   4  17        6.15        2.94      3.43 o
  -3   4  17      100.44      111.02      5.49 o
  -2   4  17       92.05      100.73      6.88 o
  -1   4  17        1.79        1.72      1.35 o
   0   4  17        4.01        5.26      1.53 o
   1   4  17        0.00       -0.58      1.29 o
   2   4  17       18.63       24.50      2.29 o
   3   4  17        8.97       10.21      1.77 o
   4   4  17        7.72        6.45      1.55 o
  -5   5  17        0.65       -2.79      3.61 o
  -4   5  17        0.23        1.44      3.96 o
  -3   5  17        0.00        4.25      2.04 o
  -2   5  17        6.59        6.21      2.37 o
  -1   5  17        5.10        5.97      1.72 o
   0   5  17       24.34       25.51      2.50 o
   1   5  17        9.32       10.67      1.81 o
   2   5  17        0.91       -0.08      1.24 o
   3   5  17       30.39       36.11      2.68 o
  -5   6  17        0.28        0.12      4.07 o
  -4   6  17        2.09        2.12      4.04 o
  -3   6  17        6.15        3.22      3.92 o
  -2   6  17        0.23       -0.59      1.83 o
  -1   6  17       25.32       21.72      3.12 o
   0   6  17        2.62       -0.63      1.33 o
   1   6  17        0.66        1.08      1.90 o
   2   6  17        0.18       -0.88      1.93 o
   3   6  17        2.13        1.36      1.31 o
  -5   7  17        1.99       -2.82      4.06 o
  -4   7  17       10.98        7.06      4.61 o
  -3   7  17        0.05        0.80      3.77 o
  -2   7  17       18.58       13.76      4.59 o
  -1   7  17       24.55       26.09      2.68 o
   0   7  17       67.15       66.86      3.72 o
   1   7  17        1.12        1.78      1.62 o
   2   7  17       15.20       13.28      2.15 o
   3   7  17        0.25        2.17      1.44 o
  -4   8  17        8.84        6.10      4.79 o
  -3   8  17       49.90       60.14      7.46 o
  -2   8  17       32.26       37.32      6.03 o
  -1   8  17        0.15       -0.42      1.55 o
   0   8  17        4.38        3.14      1.74 o
   1   8  17       14.56       19.50      2.44 o
   2   8  17       14.59       11.43      3.29 o
   3   8  17        9.34        5.92      1.84 o
  -4   9  17       20.01       11.86      4.98 o
  -3   9  17       14.36       16.00      5.44 o
  -2   9  17        6.83        6.55      4.46 o
  -1   9  17        0.84        0.36      1.50 o
   0   9  17       22.87       22.52      2.68 o
   1   9  17        5.80        4.35      1.95 o
   2   9  17       13.08       13.65      5.51 o
  -4  10  17        0.35       -0.77      4.33 o
  -3  10  17        3.84        0.87      4.28 o
  -2  10  17        0.00        4.14      4.06 o
  -1  10  17        4.02        1.22      3.08 o
   0  10  17        3.43        0.34      1.62 o
   1  10  17        0.56        1.56      2.39 o
   2  10  17        1.80        3.26      1.97 o
  -3  11  17        0.02        2.49      4.44 o
  -2  11  17        0.71       -0.48      3.82 o
  -1  11  17        3.36        3.50      3.31 o
   0  11  17        0.43       -1.35      1.58 o
   1  11  17        4.37        9.84      2.08 o
  -2  12  17        0.18       -2.10      3.57 o
  -1  12  17        0.18       -2.03      2.03 o
   0  12  17        8.30       12.14      2.58 o
   1  12  17        6.32       16.24      2.82 o
  -5   0  18       15.77       10.69      4.17 o
  -4   0  18        1.95        4.31      3.59 o
  -3   0  18        1.12       -2.45      2.45 o
  -2   0  18        0.17        0.10      2.40 o
  -1   0  18        2.64        6.05      2.07 o
   0   0  18      188.04      178.50      9.42 o
   1   0  18       19.78       19.22      3.76 o
   2   0  18       11.57       10.12      3.01 o
   3   0  18        2.41        0.67      2.20 o
  -5   1  18        1.96       -0.15      2.34 o
  -4   1  18       21.78       22.08      3.48 o
  -3   1  18       35.02       35.61      3.74 o
  -2   1  18        0.17        1.04      1.82 o
  -1   1  18       20.54       21.31      3.15 o
   0   1  18        8.78       10.59      3.83 o
   1   1  18        5.99        9.47      2.71 o
   2   1  18        4.22        1.83      1.39 o
   3   1  18        5.73        4.23      1.52 o
  -5   2  18        0.97       -3.57      3.57 o
  -4   2  18       17.92       18.09      3.20 o
  -3   2  18       44.19       47.85      4.15 o
  -2   2  18       20.75       23.05      3.20 o
  -1   2  18       18.70       18.06      2.29 o
   0   2  18       15.03       19.48      2.32 o
   1   2  18        2.29        1.83      1.84 o
   2   2  18       22.72       30.25      2.51 o
   3   2  18       14.42       14.56      1.99 o
  -5   3  18        3.71        2.96      4.49 o
  -4   3  18        1.89        3.90      2.41 o
  -3   3  18        0.06        0.87      1.89 o
  -2   3  18        5.66        8.77      2.45 o
  -1   3  18        3.67        0.91      1.43 o
   0   3  18        9.03        7.47      1.71 o
   1   3  18        1.75        3.40      1.63 o
   2   3  18        2.05        0.61      1.59 o
   3   3  18       24.74       22.50      2.31 o
  -5   4  18        1.17       -0.99      4.07 o
  -4   4  18        1.10        5.76      4.12 o
  -3   4  18        0.16        3.56      1.94 o
  -2   4  18        0.53        1.94      2.60 o
  -1   4  18        0.87       -0.26      1.33 o
   0   4  18        0.58       -0.26      1.40 o
   1   4  18        2.47        4.79      1.88 o
   2   4  18        4.61        4.68      1.97 o
   3   4  18        2.14        1.99      1.98 o
  -5   5  18        0.04       -3.74      3.74 o
  -4   5  18        0.81       -3.47      3.47 o
  -3   5  18        3.96        7.51      3.06 o
  -2   5  18        0.86       -1.90      2.86 o
  -1   5  18       21.52       19.06      2.47 o
   0   5  18        3.71        0.03      1.98 o
   1   5  18        0.17       -1.78      2.38 o
   2   5  18        5.63        9.09      1.90 o
   3   5  18        6.81        4.35      3.50 o
  -5   6  18        7.26        9.27      5.24 o
  -4   6  18        0.08       -3.56      3.56 o
  -3   6  18        0.10       -0.99      3.17 o
  -2   6  18        0.67       -1.99      2.86 o
  -1   6  18        6.19        5.45      1.86 o
   0   6  18        0.25        1.41      1.56 o
   1   6  18       11.20       10.17      2.36 o
   2   6  18        5.01        3.60      1.62 o
   3   6  18        2.76        2.67      1.73 o
  -4   7  18       12.34       10.77      5.11 o
  -3   7  18        4.80        2.44      3.52 o
  -2   7  18        3.86        1.32      3.39 o
  -1   7  18       51.43       51.28      3.55 o
   0   7  18       45.60       52.28      3.58 o
   1   7  18        1.99        1.17      2.30 o
   2   7  18        0.24       -1.22      1.38 o
  -4   8  18        0.02       -3.82      3.82 o
  -3   8  18        0.11        0.89      3.09 o
  -2   8  18        4.28        1.54      3.77 o
  -1   8  18       11.92       12.53      2.60 o
   0   8  18       14.90       11.53      2.21 o
   1   8  18        8.90       17.34      2.43 o
   2   8  18        1.02       -1.37      1.37 o
  -3   9  18        2.17        2.04      4.44 o
  -2   9  18        6.08        5.56      4.51 o
  -1   9  18        8.62        9.61      2.87 o
   0   9  18       17.54       13.94      2.38 o
   1   9  18        7.11       11.26      2.69 o
   2   9  18        0.03       -0.91      1.54 o
  -3  10  18        3.04       -2.50      4.26 o
  -2  10  18        3.32       -1.90      3.32 o
  -1  10  18       17.10       15.26      5.54 o
   0  10  18        0.61        0.55      1.64 o
   1  10  18        1.90        4.53      2.63 o
  -2  11  18        0.08        0.32      4.01 o
  -1  11  18        0.12        0.38      2.43 o
   0  11  18        0.80        0.07      1.69 o
  -5   1  19        7.20        2.00      2.63 o
  -4   1  19       17.01       14.00      3.17 o
  -3   1  19        1.81        1.66      2.14 o
  -2   1  19        1.05        1.11      1.82 o
  -1   1  19       15.38       15.91      1.97 o
   0   1  19       21.63       23.14      3.04 o
   1   1  19        8.50        8.06      3.39 o
   2   1  19       16.57       17.80      2.73 o
   3   1  19        6.93        7.43      2.09 o
  -5   2  19        0.08       -3.17      3.17 o
  -4   2  19        0.92       -1.35      2.81 o
  -3   2  19        3.27        3.59      2.23 o
  -2   2  19        2.67        2.88      3.11 o
  -1   2  19       36.91       40.83      3.31 o
   0   2  19       16.78       13.12      2.37 o
   1   2  19        0.36       -1.28      1.28 o
   2   2  19        7.10        4.63      1.71 o
   3   2  19        0.07        0.26      1.33 o
  -5   3  19        1.00       -0.70      3.49 o
  -4   3  19        0.00       -1.67      1.67 o
  -3   3  19        0.16        5.15      2.34 o
  -2   3  19       20.91       29.83      4.96 o
  -1   3  19        0.31       -1.52      1.52 o
   0   3  19        9.07       11.15      3.40 o
   1   3  19        0.17       -0.94      1.83 o
   2   3  19       17.97       19.13      2.38 o
   3   3  19        0.26        3.52      3.06 o
  -4   4  19        0.37       -1.49      3.36 o
  -3   4  19       28.91       37.64      4.09 o
  -2   4  19        3.31        4.79      3.49 o
  -1   4  19       14.15       18.79      2.52 o
   0   4  19        0.43        1.15      1.48 o
   1   4  19        5.12        2.41      4.13 o
   2   4  19        6.45        5.47      2.13 o
  -4   5  19        0.40        0.12      3.66 o
  -3   5  19        0.42       -1.05      3.54 o
  -2   5  19        6.66        5.89      3.79 o
  -1   5  19        0.01        0.07      1.52 o
   0   5  19        3.44        3.73      2.00 o
   1   5  19        6.61        5.79      2.11 o
   2   5  19        8.43        6.81      1.85 o
  -4   6  19        0.00        1.50      4.12 o
  -3   6  19        0.14       -0.89      3.31 o
  -2   6  19        3.42        1.74      3.32 o
  -1   6  19       17.75       14.77      2.45 o
   0   6  19        0.42       -0.95      1.52 o
   1   6  19        0.38        1.26      1.86 o
   2   6  19        0.04        0.12      1.40 o
  -4   7  19        0.01       -0.78      4.06 o
  -3   7  19       10.74       14.29      5.09 o
  -2   7  19        0.08       -1.95      3.57 o
  -1   7  19       17.59       11.72      2.32 o
   0   7  19       54.56       67.26      4.05 o
   1   7  19        3.31        1.60      1.88 o
   2   7  19        7.23        7.08      2.04 o
  -3   8  19        6.07       11.07      4.93 o
  -2   8  19       23.09       27.60      6.00 o
  -1   8  19       26.10       23.03      3.63 o
   0   8  19        0.21        1.76      1.79 o
   1   8  19        8.10        6.20      2.38 o
  -3   9  19        3.70       -3.61      3.61 o
  -2   9  19        5.93        4.22      4.34 o
  -1   9  19       47.95       55.93     10.30 o
   0   9  19        0.41       -1.11      2.08 o
   1   9  19        2.06       -1.43      2.11 o
  -2  10  19        1.97       -2.19      3.72 o
  -1  10  19        6.20        7.21      2.84 o
   0  10  19        0.39        3.48      1.91 o
  -4   0  20        7.99        2.76      3.66 o
  -3   0  20       19.23       21.54      4.86 o
  -2   0  20        0.00        0.05      2.59 o
  -1   0  20       15.52       18.91      7.22 o
   0   0  20       14.43       13.73      3.79 o
   1   0  20        5.85        6.60      3.01 o
   2   0  20       36.91       39.61      5.28 o
  -4   1  20        0.63        1.59      2.42 o
  -3   1  20        0.26        2.21      3.03 o
  -2   1  20        1.15        3.26      2.09 o
  -1   1  20        5.55        5.49      1.97 o
   0   1  20       13.34       15.63      2.87 o
   1   1  20        1.51        2.91      1.90 o
   2   1  20       14.80       14.18      3.30 o
  -4   2  20        1.55       -0.14      2.22 o
  -3   2  20        0.11        0.65      3.88 o
  -2   2  20        0.10        3.96      2.98 o
  -1   2  20       19.31       20.45      2.62 o
   0   2  20        1.62       -0.64      1.77 o
   1   2  20        8.46        8.59      2.35 o
   2   2  20       30.24       36.07      3.90 o
  -4   3  20        0.50       -3.09      3.09 o
  -3   3  20        0.45        1.54      1.93 o
  -2   3  20       12.89       16.00      4.44 o
  -1   3  20       12.17       11.63      2.18 o
   0   3  20        8.41        8.56      1.95 o
   1   3  20       16.85       13.99      3.85 o
   2   3  20       31.14       38.01      2.99 o
  -4   4  20        0.00        2.49      3.92 o
  -3   4  20        1.08       -1.27      2.92 o
  -2   4  20        0.19       -2.66      2.66 o
  -1   4  20       19.28       22.27      2.77 o
   0   4  20        0.69        2.78      1.63 o
   1   4  20        1.01       -0.07      2.37 o
   2   4  20       21.50       26.29      2.78 o
  -3   5  20        0.02        0.15      3.49 o
  -2   5  20        0.65        1.00      3.11 o
  -1   5  20        7.83        9.39      2.20 o
   0   5  20        0.87        0.95      1.53 o
   1   5  20       21.49       18.58      6.72 o
  -3   6  20        0.88       -2.02      3.51 o
  -2   6  20        3.36        0.55      3.41 o
  -1   6  20       12.54       13.19      2.56 o
   0   6  20        1.08        0.50      1.49 o
   1   6  20        0.60        2.08      2.01 o
  -3   7  20        0.05       -3.02      3.02 o
  -2   7  20       14.10       15.21      5.24 o
  -1   7  20       22.88       25.00      3.85 o
   0   7  20        2.43        3.84      2.97 o
   1   7  20        4.00        1.07      2.69 o
  -2   8  20        1.68        1.52      3.92 o
  -1   8  20       23.51       21.32      3.84 o
   0   8  20        0.07        2.73      1.77 o
  -3   1  21       12.90       17.42      4.85 o
  -2   1  21        4.19        6.84      2.20 o
  -1   1  21        5.59        1.82      1.65 o
   0   1  21        0.58       -0.46      1.80 o
   1   1  21       30.82       37.55      3.91 o
  -3   2  21       21.19       25.15      6.25 o
  -2   2  21        9.94       16.93      7.91 o
  -1   2  21        3.29        2.01      1.67 o
   0   2  21        0.12        1.23      2.05 o
   1   2  21        3.18        3.67      2.13 o
  -3   3  21        0.02       -1.94      3.01 o
  -2   3  21       17.88       11.49      4.48 o
  -1   3  21        5.03        7.50      2.92 o
   0   3  21        0.01       -0.06      1.79 o
   1   3  21       58.34       71.72      8.32 o
  -3   4  21        4.75       13.18      4.79 o
  -2   4  21        3.13        4.54      3.59 o
  -1   4  21        0.68       -0.66      1.53 o
   0   4  21       11.84       12.84      2.88 o
   1   4  21        0.63       -1.02      1.98 o
  -2   5  21        0.98       -0.43      3.19 o
  -1   5  21        5.04        4.79      5.30 o
   0   5  21        1.62        3.61      1.85 o
  -2   6  21        0.29       -3.01      3.04 o
  -1   6  21        0.28       -2.02      2.02 o
   0   6  21        0.03        0.69      1.66 o
  -2   0  22        3.76       11.56      3.39 o
  -1   0  22        0.89        4.26      3.42 o
   0   0  22        0.01        3.92      3.24 o
  -2   1  22        7.91       17.61      2.93 o
  -1   1  22        0.00       -4.14      4.28 o
   0   1  22        0.11        2.26      3.01 o
  -2   2  22        0.01        2.81      3.09 o
  -1   2  22        1.95        3.46      3.59 o
   0   2  22        5.74        0.59      3.72 o
  -1   3  22        0.03        3.89      3.32 o
 
